# Supplementary material for: Insights into toxin-antitoxin systems in the genus Bifidobacterium
Source: Appl Environ Microbiol. 2025 Nov 5;91(12):e01934-25. doi: 10.1128/aem.01934-25 (PMC12724246; doi:10.1128/aem.01934-25)
Supplement: Supplemental material — TA systems encoded by Bifidobacterium according to TADB. [file aem.01934-25-s0001.xlsx]

## Sheet: Bifidobacterium longum
	TA ID	Related MGEs	Organism (replicon)	Genome accession	Toxin	Antitoxin	Family/Domain
	experimental TA006289	GI	Bifidobacterium longum subsp. longum JDM301 (chromosome)	NC_014169	BLJ_RS05005 (relE)	BLJ_RS05010 (relB)	relBE/-
	in_silico TA024766	-	Bifidobacterium longum subsp. longum JDM301 (chromosome)	NC_014169	BLJ_RS04095 (mazF)	BLJ_RS04100 (mazE)	mazEF/PemK-RelB
	in_silico TA024767	-	Bifidobacterium longum subsp. longum JDM301 (chromosome)	NC_014169	BLJ_RS04355 (mazF)	BLJ_RS04360 (mazE)	mazEF/RelB(antitoxin)
	in_silico TA024769	-	Bifidobacterium longum subsp. longum JDM301 (chromosome)	NC_014169	BLJ_RS06060 (relE)	BLJ_RS06065 (relB)	relBE/PIN-RelB
	in_silico TA097005	ICE	Bifidobacterium longum strain 51A (chromosome)	NZ_CP026999	Blongum51A_RS06300 (relE)	Blongum51A_RS06305 (relB)	relBE/PIN-RelB
	in_silico TA108533	-	Bifidobacterium longum subsp. longum strain BORI (chromosome)	NZ_CP031133	DVB78_RS05795 (relE)	DVB78_RS05800 (relB)	relBE/PIN-RelB
	in_silico TA115192	ICE	Bifidobacterium longum strain LTBL16 (chromosome)	NZ_CP034089	EH079_RS03900 (yoeB)	EH079_RS03905 (Axe)	yoeB-Axe/YoeB-RelB
	in_silico TA115193	-	Bifidobacterium longum strain LTBL16 (chromosome)	NZ_CP034089	EH079_RS06570 (relE)	EH079_RS06575 (relB)	relBE/PIN-RelB
	in_silico TA125162	GI	Bifidobacterium longum strain ZJ1 (chromosome)	NZ_CP040235	FCE94_RS04685 (relE)	FCE94_RS04690 (relB)	relBE/YafQ-RelB
	in_silico TA125163	-	Bifidobacterium longum strain ZJ1 (chromosome)	NZ_CP040235	FCE94_RS06415 (relE)	FCE94_RS06420 (relB)	relBE/PIN-RelB
	in_silico TA136900	-	Bifidobacterium longum strain BAMA-B05 (chromosome)	NZ_CP043002	FVF69_RS09445 (relE)	FVF69_RS09440 (relB)	relBE/PIN-RelB
	in_silico TA144353	ICE	Bifidobacterium longum strain JSRL02 (chromosome)	NZ_CP046514	GN236_RS05925 (relE)	GN236_RS05930 (relB)	relBE/PIN-RelB
	in_silico TA148644	-	Bifidobacterium longum strain CACC 517 (chromosome)	NZ_CP048001	GTQ89_RS06715 (relE)	GTQ89_RS06720 (relB)	relBE/PIN-RelB
	in_silico TA159804	IS/Tn	Bifidobacterium longum subsp. infantis strain PI_010 (chromosome)	NZ_CP054519	HUE69_RS02215 (PumA)	HUE69_RS02210 (relB)	PumA-relB/upstrm_HI1419-dnstrm_HI1420
	in_silico TA159805	-	Bifidobacterium longum subsp. infantis strain PI_010 (chromosome)	NZ_CP054519	HUE69_RS02570 (relE)	HUE69_RS02565 (relB)	relBE/PIN-RelB
	in_silico TA159806	-	Bifidobacterium longum subsp. infantis strain PI_010 (chromosome)	NZ_CP054519	HUE69_RS04590 (mazF)	HUE69_RS04585 (mazE)	mazEF/RelB(antitoxin)
	in_silico TA159807	-	Bifidobacterium longum subsp. infantis strain PI_010 (chromosome)	NZ_CP054519	HUE69_RS04880 (mazF)	HUE69_RS04875 (mazE)	mazEF/PemK-RelB
	in_silico TA159808	GI	Bifidobacterium longum subsp. infantis strain PI_010 (chromosome)	NZ_CP054519	HUE69_RS06575 (relE)	HUE69_RS06580 (pasA)	relE-pasA/RelE-HTH
	in_silico TA159809	GI	Bifidobacterium longum subsp. infantis strain PI_010 (chromosome)	NZ_CP054519	HUE69_RS09200 (relE)	HUE69_RS09205 (relB)	relBE/YafQ-DinJ
	in_silico TA159810	-	Bifidobacterium longum subsp. infantis strain PI_009 (chromosome)	NZ_CP054520	HUE68_RS00540 (mazF)	HUE68_RS00535 (mazE)	mazEF/RelB(antitoxin)
	in_silico TA159811	-	Bifidobacterium longum subsp. infantis strain PI_009 (chromosome)	NZ_CP054520	HUE68_RS00830 (mazF)	HUE68_RS00825 (mazE)	mazEF/PemK-RelB
	in_silico TA159812	GI	Bifidobacterium longum subsp. infantis strain PI_009 (chromosome)	NZ_CP054520	HUE68_RS02505 (relE)	HUE68_RS02510 (pasA)	relE-pasA/RelE-HTH
	in_silico TA159813	GI	Bifidobacterium longum subsp. infantis strain PI_009 (chromosome)	NZ_CP054520	HUE68_RS05125 (relE)	HUE68_RS05130 (relB)	relBE/YafQ-DinJ
	in_silico TA159814	IS/Tn	Bifidobacterium longum subsp. infantis strain PI_009 (chromosome)	NZ_CP054520	HUE68_RS09645 (PumA)	HUE68_RS09640 (relB)	PumA-relB/upstrm_HI1419-dnstrm_HI1420
	in_silico TA159815	-	Bifidobacterium longum subsp. infantis strain PI_009 (chromosome)	NZ_CP054520	HUE68_RS10000 (relE)	HUE68_RS09995 (relB)	relBE/PIN-RelB
	in_silico TA159816	GI	Bifidobacterium longum subsp. infantis strain PI_008 (chromosome)	NZ_CP054521	HUE67_RS01200 (relE)	HUE67_RS01195 (relB)	relBE/YafQ-DinJ
	in_silico TA159817	GI	Bifidobacterium longum subsp. infantis strain PI_008 (chromosome)	NZ_CP054521	HUE67_RS03835 (relE)	HUE67_RS03830 (pasA)	relE-pasA/RelE-HTH
	in_silico TA159818	-	Bifidobacterium longum subsp. infantis strain PI_008 (chromosome)	NZ_CP054521	HUE67_RS05535 (mazF)	HUE67_RS05540 (mazE)	mazEF/PemK-RelB
	in_silico TA159819	-	Bifidobacterium longum subsp. infantis strain PI_008 (chromosome)	NZ_CP054521	HUE67_RS05825 (mazF)	HUE67_RS05830 (mazE)	mazEF/RelB(antitoxin)
	in_silico TA159820	-	Bifidobacterium longum subsp. infantis strain PI_008 (chromosome)	NZ_CP054521	HUE67_RS07825 (relE)	HUE67_RS07830 (relB)	relBE/PIN-RelB
	in_silico TA159821	IS/Tn	Bifidobacterium longum subsp. infantis strain PI_008 (chromosome)	NZ_CP054521	HUE67_RS08180 (PumA)	HUE67_RS08185 (relB)	PumA-relB/upstrm_HI1419-dnstrm_HI1420
	in_silico TA159822	-	Bifidobacterium longum subsp. infantis strain PI_007 (chromosome)	NZ_CP054522	HUE66_RS00540 (mazF)	HUE66_RS00535 (mazE)	mazEF/RelB(antitoxin)
	in_silico TA159823	-	Bifidobacterium longum subsp. infantis strain PI_007 (chromosome)	NZ_CP054522	HUE66_RS00830 (mazF)	HUE66_RS00825 (mazE)	mazEF/PemK-RelB
	in_silico TA159824	GI	Bifidobacterium longum subsp. infantis strain PI_007 (chromosome)	NZ_CP054522	HUE66_RS02505 (relE)	HUE66_RS02510 (pasA)	relE-pasA/RelE-HTH
	in_silico TA159825	GI	Bifidobacterium longum subsp. infantis strain PI_007 (chromosome)	NZ_CP054522	HUE66_RS05130 (relE)	HUE66_RS05135 (relB)	relBE/YafQ-DinJ
	in_silico TA159826	IS/Tn	Bifidobacterium longum subsp. infantis strain PI_007 (chromosome)	NZ_CP054522	HUE66_RS09650 (PumA)	HUE66_RS09645 (relB)	PumA-relB/upstrm_HI1419-dnstrm_HI1420
	in_silico TA159827	-	Bifidobacterium longum subsp. infantis strain PI_007 (chromosome)	NZ_CP054522	HUE66_RS10005 (relE)	HUE66_RS10000 (relB)	relBE/PIN-RelB
	in_silico TA159828	IS/Tn	Bifidobacterium longum subsp. infantis strain PI_005 (chromosome)	NZ_CP054523	HUE64_RS04420 (PumA)	HUE64_RS04415 (relB)	PumA-relB/upstrm_HI1419-dnstrm_HI1420
	in_silico TA159829	-	Bifidobacterium longum subsp. infantis strain PI_005 (chromosome)	NZ_CP054523	HUE64_RS04775 (relE)	HUE64_RS04770 (relB)	relBE/PIN-RelB
	in_silico TA159830	-	Bifidobacterium longum subsp. infantis strain PI_005 (chromosome)	NZ_CP054523	HUE64_RS06780 (mazF)	HUE64_RS06775 (mazE)	mazEF/RelB(antitoxin)
	in_silico TA159831	-	Bifidobacterium longum subsp. infantis strain PI_005 (chromosome)	NZ_CP054523	HUE64_RS07070 (mazF)	HUE64_RS07065 (mazE)	mazEF/PemK-RelB
	in_silico TA159832	GI	Bifidobacterium longum subsp. infantis strain PI_005 (chromosome)	NZ_CP054523	HUE64_RS08765 (relE)	HUE64_RS08770 (pasA)	relE-pasA/RelE-HTH
	in_silico TA159833	GI	Bifidobacterium longum subsp. infantis strain PI_005 (chromosome)	NZ_CP054523	HUE64_RS11390 (relE)	HUE64_RS11395 (relB)	relBE/YafQ-DinJ
	in_silico TA159834	-	Bifidobacterium longum subsp. infantis strain PI_004 (chromosome)	NZ_CP054524	HUE63_RS00540 (mazF)	HUE63_RS00535 (mazE)	mazEF/RelB(antitoxin)
	in_silico TA159835	-	Bifidobacterium longum subsp. infantis strain PI_004 (chromosome)	NZ_CP054524	HUE63_RS00830 (mazF)	HUE63_RS00825 (mazE)	mazEF/PemK-RelB
	in_silico TA159836	GI	Bifidobacterium longum subsp. infantis strain PI_004 (chromosome)	NZ_CP054524	HUE63_RS02505 (relE)	HUE63_RS02510 (pasA)	relE-pasA/RelE-HTH
	in_silico TA159837	GI	Bifidobacterium longum subsp. infantis strain PI_004 (chromosome)	NZ_CP054524	HUE63_RS05125 (relE)	HUE63_RS05130 (relB)	relBE/YafQ-DinJ
	in_silico TA159838	IS/Tn	Bifidobacterium longum subsp. infantis strain PI_004 (chromosome)	NZ_CP054524	HUE63_RS09635 (PumA)	HUE63_RS09630 (relB)	PumA-relB/upstrm_HI1419-dnstrm_HI1420
	in_silico TA159839	-	Bifidobacterium longum subsp. infantis strain PI_004 (chromosome)	NZ_CP054524	HUE63_RS09990 (relE)	HUE63_RS09985 (relB)	relBE/PIN-RelB
	in_silico TA159840	GI	Bifidobacterium longum subsp. infantis strain PI_003 (chromosome)	NZ_CP054525	HUE62_RS02955 (relE)	HUE62_RS02950 (relB)	relBE/YafQ-DinJ
	in_silico TA159841	GI	Bifidobacterium longum subsp. infantis strain PI_003 (chromosome)	NZ_CP054525	HUE62_RS05610 (relE)	HUE62_RS05605 (pasA)	relE-pasA/RelE-HTH
	in_silico TA159842	-	Bifidobacterium longum subsp. infantis strain PI_003 (chromosome)	NZ_CP054525	HUE62_RS07315 (mazF)	HUE62_RS07320 (mazE)	mazEF/PemK-RelB
	in_silico TA159843	-	Bifidobacterium longum subsp. infantis strain PI_003 (chromosome)	NZ_CP054525	HUE62_RS07615 (mazF)	HUE62_RS07620 (mazE)	mazEF/RelB(antitoxin)
	in_silico TA159844	-	Bifidobacterium longum subsp. infantis strain PI_003 (chromosome)	NZ_CP054525	HUE62_RS09635 (relE)	HUE62_RS09640 (relB)	relBE/PIN-RelB
	in_silico TA159845	IS/Tn	Bifidobacterium longum subsp. infantis strain PI_003 (chromosome)	NZ_CP054525	HUE62_RS09990 (PumA)	HUE62_RS09995 (relB)	PumA-relB/upstrm_HI1419-dnstrm_HI1420
	in_silico TA159846	-	Bifidobacterium longum subsp. infantis strain PI_002 (chromosome)	NZ_CP054526	HUE61_RS00540 (mazF)	HUE61_RS00535 (mazE)	mazEF/RelB(antitoxin)
	in_silico TA159847	-	Bifidobacterium longum subsp. infantis strain PI_002 (chromosome)	NZ_CP054526	HUE61_RS00840 (mazF)	HUE61_RS00835 (mazE)	mazEF/PemK-RelB
	in_silico TA159848	GI	Bifidobacterium longum subsp. infantis strain PI_002 (chromosome)	NZ_CP054526	HUE61_RS02515 (relE)	HUE61_RS02520 (pasA)	relE-pasA/RelE-HTH
	in_silico TA159849	GI	Bifidobacterium longum subsp. infantis strain PI_002 (chromosome)	NZ_CP054526	HUE61_RS05165 (relE)	HUE61_RS05170 (relB)	relBE/YafQ-DinJ
	in_silico TA159850	IS/Tn	Bifidobacterium longum subsp. infantis strain PI_002 (chromosome)	NZ_CP054526	HUE61_RS09720 (PumA)	HUE61_RS09715 (relB)	PumA-relB/upstrm_HI1419-dnstrm_HI1420
	in_silico TA159851	-	Bifidobacterium longum subsp. infantis strain PI_002 (chromosome)	NZ_CP054526	HUE61_RS10075 (relE)	HUE61_RS10070 (relB)	relBE/PIN-RelB
	in_silico TA159852	ICE IS/Tn	Bifidobacterium longum subsp. infantis strain BB-02 (chromosome)	NZ_CP054527	HUE60_RS04540 (PumA)	HUE60_RS04535 (relB)	PumA-relB/upstrm_HI1419-dnstrm_HI1420
	in_silico TA159853	-	Bifidobacterium longum subsp. infantis strain BB-02 (chromosome)	NZ_CP054527	HUE60_RS04885 (relE)	HUE60_RS04880 (relB)	relBE/PIN-RelB
	in_silico TA159854	-	Bifidobacterium longum subsp. infantis strain BB-02 (chromosome)	NZ_CP054527	HUE60_RS07170 (mazF)	HUE60_RS07165 (mazE)	mazEF/RelB(antitoxin)
	in_silico TA159855	-	Bifidobacterium longum subsp. infantis strain BB-02 (chromosome)	NZ_CP054527	HUE60_RS07455 (mazF)	HUE60_RS07450 (mazE)	mazEF/PemK-RelB
	in_silico TA159856	-	Bifidobacterium longum subsp. infantis strain BB-02 (chromosome)	NZ_CP054527	HUE60_RS09910 (relE)	HUE60_RS09915 (pasA)	relE-pasA/RelE-HTH
	in_silico TA159857	GI	Bifidobacterium longum subsp. infantis strain BB-02 (chromosome)	NZ_CP054527	HUE60_RS12360 (relE)	HUE60_RS12365 (relB)	relBE/YafQ-DinJ
	in_silico TA253819	-	Bifidobacterium longum subsp. infantis strain BB-02 (chromosome)	NZ_CP102541	NUU11_RS00055 (relE)	NUU11_RS00060 (relB)	relBE/YafQ-DinJ
	in_silico TA253820	ICE IS/Tn	Bifidobacterium longum subsp. infantis strain BB-02 (chromosome)	NZ_CP102541	NUU11_RS04800 (PumA)	NUU11_RS04795 (relB)	PumA-relB/upstrm_HI1419-dnstrm_HI1420
	in_silico TA253821	-	Bifidobacterium longum subsp. infantis strain BB-02 (chromosome)	NZ_CP102541	NUU11_RS05145 (relE)	NUU11_RS05140 (relB)	relBE/PIN-RelB
	in_silico TA253822	-	Bifidobacterium longum subsp. infantis strain BB-02 (chromosome)	NZ_CP102541	NUU11_RS07450 (mazF)	NUU11_RS07445 (mazE)	mazEF/RelB(antitoxin)
	in_silico TA159858	-	Bifidobacterium longum subsp. infantis strain NLS (chromosome)	NZ_CP054528	HUE59_RS00540 (mazF)	HUE59_RS00535 (mazE)	mazEF/RelB(antitoxin)
	in_silico TA159859	-	Bifidobacterium longum subsp. infantis strain NLS (chromosome)	NZ_CP054528	HUE59_RS00830 (mazF)	HUE59_RS00825 (mazE)	mazEF/PemK-RelB
	in_silico TA159860	GI	Bifidobacterium longum subsp. infantis strain NLS (chromosome)	NZ_CP054528	HUE59_RS02505 (relE)	HUE59_RS02510 (pasA)	relE-pasA/RelE-HTH
	in_silico TA159861	GI	Bifidobacterium longum subsp. infantis strain NLS (chromosome)	NZ_CP054528	HUE59_RS05115 (relE)	HUE59_RS05120 (relB)	relBE/YafQ-DinJ
	in_silico TA159862	IS/Tn	Bifidobacterium longum subsp. infantis strain NLS (chromosome)	NZ_CP054528	HUE59_RS09650 (PumA)	HUE59_RS09645 (relB)	PumA-relB/upstrm_HI1419-dnstrm_HI1420
	in_silico TA159863	-	Bifidobacterium longum subsp. infantis strain NLS (chromosome)	NZ_CP054528	HUE59_RS10005 (relE)	HUE59_RS10000 (relB)	relBE/PIN-RelB
	in_silico TA159963	GI	Bifidobacterium longum subsp. infantis strain PI_006 (chromosome)	NZ_CP054596	HUE65_RS03755 (relE)	HUE65_RS03750 (relB)	relBE/YafQ-DinJ
	in_silico TA159964	GI	Bifidobacterium longum subsp. infantis strain PI_006 (chromosome)	NZ_CP054596	HUE65_RS06385 (relE)	HUE65_RS06380 (pasA)	relE-pasA/RelE-HTH
	in_silico TA159965	-	Bifidobacterium longum subsp. infantis strain PI_006 (chromosome)	NZ_CP054596	HUE65_RS08085 (mazF)	HUE65_RS08090 (mazE)	mazEF/PemK-RelB
	in_silico TA159966	-	Bifidobacterium longum subsp. infantis strain PI_006 (chromosome)	NZ_CP054596	HUE65_RS08375 (mazF)	HUE65_RS08380 (mazE)	mazEF/RelB(antitoxin)
	in_silico TA159967	-	Bifidobacterium longum subsp. infantis strain PI_006 (chromosome)	NZ_CP054596	HUE65_RS10380 (relE)	HUE65_RS10385 (relB)	relBE/PIN-RelB
	in_silico TA159968	IS/Tn	Bifidobacterium longum subsp. infantis strain PI_006 (chromosome)	NZ_CP054596	HUE65_RS10735 (PumA)	HUE65_RS10740 (relB)	PumA-relB/upstrm_HI1419-dnstrm_HI1420
	in_silico TA170470	ICE	Bifidobacterium longum strain BIM B-813D (chromosome)	NZ_CP060493	H8S96_RS03460 (relE)	H8S96_RS03455 (relB)	relBE/PIN-RelB
	in_silico TA170505	-	Bifidobacterium longum strain LC67 (chromosome)	NZ_CP060588	H4O80_RS06070 (relE)	H4O80_RS06075 (relB)	relBE/PIN-RelB
	in_silico TA177326	ICE	Bifidobacterium longum subsp. infantis strain KCTC 5934 (chromosome)	NZ_CP062937	BL5934_RS05525 (relE)	BL5934_RS05530 (relB)	relBE/PIN-RelB
	in_silico TA177333	-	Bifidobacterium longum subsp. longum strain JCM 11343 (chromosome)	NZ_CP062940	BL1343_RS00190 (relE)	BL1343_RS00195 (relB)	relBE/YafQ-RelB
	in_silico TA177334	-	Bifidobacterium longum subsp. longum strain JCM 11343 (chromosome)	NZ_CP062940	BL1343_RS01340 (relE)	BL1343_RS01345 (relB)	relBE/PIN-RelB
	in_silico TA177335	ICE	Bifidobacterium longum subsp. longum strain JCM 11343 (chromosome)	NZ_CP062940	BL1343_RS09240 (yoeB)	BL1343_RS09245 (Axe)	yoeB-Axe/YoeB-RelB
	in_silico TA177336	GI	Bifidobacterium longum subsp. longum strain JCM 11343 (chromosome)	NZ_CP062940	BL1343_RS10565 (relE)	BL1343_RS10570 (relB)	relBE/YafQ-RelB
	in_silico TA177337	GI	Bifidobacterium longum subsp. longum strain JCM 11340 (chromosome)	NZ_CP062945	BL1134_RS01680 (yoeB)	BL1134_RS01675 (yefM)	yefM-yoeB (relBE)/YoeB-RelB
	in_silico TA177338	-	Bifidobacterium longum subsp. longum strain JCM 11340 (chromosome)	NZ_CP062945	BL1134_RS09380 (relE)	BL1134_RS09375 (relB)	relBE/PIN-RelB
	in_silico TA177350	ICE	Bifidobacterium longum subsp. longum strain KCTC 5914 (chromosome)	NZ_CP062947	BL5914_RS03355 (relE)	BL5914_RS03350 (relB)	relBE/PIN-RelB
	in_silico TA177353	GI	Bifidobacterium longum subsp. longum strain JCM 7050 (chromosome)	NZ_CP062949	BL7050_RS04615 (yoeB)	BL7050_RS04620 (Axe)	yoeB-Axe/YoeB-RelB
	in_silico TA177354	GI	Bifidobacterium longum subsp. longum strain JCM 7050 (chromosome)	NZ_CP062949	BL7050_RS06045 (relE)	BL7050_RS06050 (relB)	relBE/YafQ-RelB
	in_silico TA177355	-	Bifidobacterium longum subsp. longum strain JCM 7050 (chromosome)	NZ_CP062949	BL7050_RS07015 (relE)	BL7050_RS07020 (relB)	relBE/PIN-RelB
	in_silico TA177356	-	Bifidobacterium longum subsp. longum strain JCM 11341 (chromosome)	NZ_CP062950	BL1341_RS01615 (relE)	BL1341_RS01610 (relB)	relBE/PIN-RelB
	in_silico TA177357	GI	Bifidobacterium longum subsp. longum strain JCM 11341 (chromosome)	NZ_CP062950	BL1341_RS04535 (yoeB)	BL1341_RS04530 (yefM)	yefM-yoeB (relBE)/YoeB-RelB
	in_silico TA177358	-	Bifidobacterium longum subsp. infantis strain JCM 11347 (chromosome)	NZ_CP062951	BL1347_RS06285 (PumA)	BL1347_RS06280 (relB)	PumA-relB/upstrm_HI1419-dnstrm_HI1420
	in_silico TA177359	ICE	Bifidobacterium longum subsp. infantis strain JCM 11347 (chromosome)	NZ_CP062951	BL1347_RS06640 (relE)	BL1347_RS06635 (relB)	relBE/PIN-RelB
	in_silico TA177360	GI IS/Tn	Bifidobacterium longum subsp. infantis strain JCM 11347 (chromosome)	NZ_CP062951	BL1347_RS07800 (relE)	BL1347_RS07795 (relB)	relBE/YafQ-RelB
	in_silico TA177361	-	Bifidobacterium longum subsp. infantis strain JCM 11347 (chromosome)	NZ_CP062951	BL1347_RS08370 (mazF)	BL1347_RS08365 (mazE)	mazEF/RelB(antitoxin)
	in_silico TA177362	-	Bifidobacterium longum subsp. infantis strain JCM 11347 (chromosome)	NZ_CP062951	BL1347_RS08640 (mazF)	BL1347_RS08635 (mazE)	mazEF/PemK-RelB
	in_silico TA177363	-	Bifidobacterium longum subsp. infantis strain JCM 11347 (chromosome)	NZ_CP062951	BL1347_RS10810 (pasB)	BL1347_RS10815 (pasA)	pasABC/RelE-HTH
	in_silico TA177364	ICE	Bifidobacterium longum subsp. infantis strain JCM 11660 (chromosome)	NZ_CP062952	BL1660_RS02905 (relE)	BL1660_RS02900 (relB)	relBE/PIN-RelB
	in_silico TA177365	GI	Bifidobacterium longum subsp. infantis strain JCM 11660 (chromosome)	NZ_CP062952	BL1660_RS03795 (relE)	BL1660_RS03790 (relB)	relBE/YafQ-RelB
	in_silico TA177366	-	Bifidobacterium longum subsp. infantis strain JCM 11660 (chromosome)	NZ_CP062952	BL1660_RS04700 (mazF)	BL1660_RS04695 (mazE)	mazEF/PemK-RelB
	in_silico TA182317	ICE	Bifidobacterium longum subsp. longum strain BB-46 (chromosome)	NZ_CP065209	I3242_RS06300 (relE)	I3242_RS06305 (relB)	relBE/PIN-RelB
	in_silico TA182518	GI	Bifidobacterium longum strain K2-21-4 (chromosome)	NZ_CP065395	I3K77_RS02380 (relE)	I3K77_RS02375 (pasA)	relE-pasA/RelE-HTH
	in_silico TA182519	-	Bifidobacterium longum strain K2-21-4 (chromosome)	NZ_CP065395	I3K77_RS05860 (relE)	I3K77_RS05865 (relB)	relBE/PIN-RelB
	in_silico TA182520	Plasmid	Bifidobacterium longum strain K2-21-4 (plasmid p1)	NZ_CP065396	I3K77_RS10155 (HigB2)	I3K77_RS10160 (higA)	higBA (relBE)/COG4683-HTH_37
	in_silico TA182521	Plasmid IS/Tn	Bifidobacterium longum strain K2-21-4 (plasmid p1)	NZ_CP065396	I3K77_RS10895 (PumA)	I3K77_RS10890 (relB)	PumA-relB/upstrm_HI1419-dnstrm_HI1420
	in_silico TA182522	-	Bifidobacterium longum strain I2-2-3 (chromosome)	NZ_CP065397	I3K78_RS02390 (relE)	I3K78_RS02385 (pasA)	relE-pasA/RelE-HTH
	in_silico TA182523	-	Bifidobacterium longum strain I2-2-3 (chromosome)	NZ_CP065397	I3K78_RS05895 (relE)	I3K78_RS05900 (relB)	relBE/PIN-RelB
	in_silico TA182524	Plasmid IS/Tn	Bifidobacterium longum strain I2-2-3 (plasmid p1)	NZ_CP065398	I3K78_RS10165 (PumA)	I3K78_RS10170 (relB)	PumA-relB/upstrm_HI1419-dnstrm_HI1420
	in_silico TA182525	Plasmid	Bifidobacterium longum strain I2-2-3 (plasmid p1)	NZ_CP065398	I3K78_RS10905 (HigB2)	I3K78_RS10900 (higA)	higBA (relBE)/COG4683-HTH_37
	TA ID	Related MGEs	Organism (replicon)	Genome accession	Toxin	Antitoxin	Family/Domain
	in_silico TA190111	GI	Bifidobacterium longum strain HN001 (chromosome)	NZ_CP069278	JQN89_RS00370 (relE)	JQN89_RS00375 (relB)	relBE/YafQ-RelB
	in_silico TA190112	-	Bifidobacterium longum strain HN001 (chromosome)	NZ_CP069278	JQN89_RS02070 (relE)	JQN89_RS02075 (relB)	relBE/PIN-RelB
	in_silico TA190113	-	Bifidobacterium longum strain HN001 (chromosome)	NZ_CP069278	JQN89_RS02465 (PumA)	JQN89_RS02470 (relB)	PumA-relB/upstrm_HI1419-dnstrm_HI1420
	in_silico TA194958	ICE	Bifidobacterium longum subsp. longum strain KCTC 3128 (chromosome)	NZ_CP070995	BLL128_RS00380 (relE)	BLL128_RS00385 (relB)	relBE/PIN-RelB
	in_silico TA194959	ICE	Bifidobacterium longum subsp. suillum strain JCM 19995 (chromosome)	NZ_CP070996	BLS995_RS00705 (relE)	BLS995_RS00710 (relB)	relBE/PIN-RelB
	in_silico TA194960	-	Bifidobacterium longum subsp. suillum strain JCM 19995 (chromosome)	NZ_CP070996	BLS995_RS08700 (mazF)	BLS995_RS08705 (mazE)	mazEF/PemK-RelB
	in_silico TA196005	GI	Bifidobacterium longum subsp. infantis strain JCM 7009 (chromosome)	NZ_CP071248	BLI009_RS02435 (relE)	BLI009_RS02440 (relB)	relBE/YafQ-DinJ
	in_silico TA196006	-	Bifidobacterium longum subsp. infantis strain JCM 7009 (chromosome)	NZ_CP071248	BLI009_RS06860 (PumA)	BLI009_RS06855 (relB)	PumA-relB/upstrm_HI1419-dnstrm_HI1420
	in_silico TA196007	ICE	Bifidobacterium longum subsp. infantis strain JCM 7009 (chromosome)	NZ_CP071248	BLI009_RS07210 (relE)	BLI009_RS07205 (relB)	relBE/PIN-RelB
	in_silico TA196008	GI IS/Tn	Bifidobacterium longum subsp. infantis strain JCM 7009 (chromosome)	NZ_CP071248	BLI009_RS08465 (relE)	BLI009_RS08460 (relB)	relBE/YafQ-RelB
	in_silico TA196009	-	Bifidobacterium longum subsp. infantis strain JCM 7009 (chromosome)	NZ_CP071248	BLI009_RS09050 (mazF)	BLI009_RS09045 (mazE)	mazEF/RelB(antitoxin)
	in_silico TA196010	-	Bifidobacterium longum subsp. infantis strain JCM 7009 (chromosome)	NZ_CP071248	BLI009_RS09310 (mazF)	BLI009_RS09305 (mazE)	mazEF/PemK-RelB
	in_silico TA196011	GI	Bifidobacterium longum subsp. infantis strain JCM 7009 (chromosome)	NZ_CP071248	BLI009_RS09870 (yoeB)	BLI009_RS09865 (Axe)	yoeB-Axe/YoeB-RelB
	in_silico TA196012	-	Bifidobacterium longum subsp. infantis strain JCM 7009 (chromosome)	NZ_CP071248	BLI009_RS11425 (pasB)	BLI009_RS11430 (pasA)	pasABC/RelE-HTH
	in_silico TA196581	-	Bifidobacterium longum subsp. longum strain KCTC 3421 (chromosome)	NZ_CP071590	BLL421_RS07640 (relE)	BLL421_RS07635 (relB)	relBE/PIN-RelB
	in_silico TA196582	Prophage	Bifidobacterium longum subsp. longum strain KCTC 3421 (chromosome)	NZ_CP071590	BLL421_RS09185 (mazF)	BLL421_RS09190 (mazE)	mazEF/DinJ(antitoxin)
	in_silico TA196648	-	Bifidobacterium longum subsp. longum strain JCM 7053 (chromosome)	NZ_CP071683	BLL053_RS02725 (relE)	BLL053_RS02730 (relB)	relBE/PIN-RelB
	in_silico TA196649	GI	Bifidobacterium longum subsp. longum strain JCM 11342 (chromosome)	NZ_CP071684	BLL342_RS04920 (yoeB)	BLL342_RS04925 (yefM)	yefM-yoeB (relBE)/YoeB-RelB
	in_silico TA196650	-	Bifidobacterium longum subsp. longum strain JCM 11342 (chromosome)	NZ_CP071684	BLL342_RS07840 (relE)	BLL342_RS07845 (relB)	relBE/PIN-RelB
	in_silico TA196810	-	Bifidobacterium longum subsp. infantis strain JCM 7010 (chromosome)	NZ_CP071733	BLI010_RS00150 (mazF)	BLI010_RS00155 (mazE)	mazEF/PemK-RelB
	in_silico TA196811	-	Bifidobacterium longum subsp. infantis strain JCM 7010 (chromosome)	NZ_CP071733	BLI010_RS00415 (mazF)	BLI010_RS00420 (mazE)	mazEF/RelB(antitoxin)
	in_silico TA196812	GI IS/Tn	Bifidobacterium longum subsp. infantis strain JCM 7010 (chromosome)	NZ_CP071733	BLI010_RS01010 (relE)	BLI010_RS01015 (relB)	relBE/YafQ-RelB
	in_silico TA196813	ICE	Bifidobacterium longum subsp. infantis strain JCM 7010 (chromosome)	NZ_CP071733	BLI010_RS02270 (relE)	BLI010_RS02275 (relB)	relBE/PIN-RelB
	in_silico TA196814	-	Bifidobacterium longum subsp. infantis strain JCM 7010 (chromosome)	NZ_CP071733	BLI010_RS02620 (PumA)	BLI010_RS02625 (relB)	PumA-relB/upstrm_HI1419-dnstrm_HI1420
	in_silico TA196815	GI	Bifidobacterium longum subsp. infantis strain JCM 7010 (chromosome)	NZ_CP071733	BLI010_RS07065 (relE)	BLI010_RS07060 (relB)	relBE/YafQ-DinJ
	in_silico TA196816	GI	Bifidobacterium longum subsp. infantis strain JCM 7010 (chromosome)	NZ_CP071733	BLI010_RS09740 (relE)	BLI010_RS09735 (pasA)	relE-pasA/RelE-HTH
	in_silico TA196817	GI	Bifidobacterium longum subsp. infantis strain JCM 7010 (chromosome)	NZ_CP071733	BLI010_RS11300 (yoeB)	BLI010_RS11305 (Axe)	yoeB-Axe/YoeB-RelB
	in_silico TA197937	-	Bifidobacterium longum strain K5 (chromosome)	NZ_CP072500	J7M31_RS06425 (relE)	J7M31_RS06430 (relB)	relBE/PIN-RelB
	in_silico TA197938	-	Bifidobacterium longum strain K15 (chromosome)	NZ_CP072501	J7M33_RS06420 (relE)	J7M33_RS06425 (relB)	relBE/PIN-RelB
	in_silico TA199641	ICE IS/Tn	Bifidobacterium longum subsp. infantis strain BINF (chromosome)	NZ_CP073283	KDJ92_RS03430 (PumA)	KDJ92_RS03425 (relB)	PumA-relB/upstrm_HI1419-dnstrm_HI1420
	in_silico TA199642	-	Bifidobacterium longum subsp. infantis strain BINF (chromosome)	NZ_CP073283	KDJ92_RS03775 (relE)	KDJ92_RS03770 (relB)	relBE/PIN-RelB
	in_silico TA199643	-	Bifidobacterium longum subsp. infantis strain BINF (chromosome)	NZ_CP073283	KDJ92_RS06070 (mazF)	KDJ92_RS06065 (mazE)	mazEF/RelB(antitoxin)
	in_silico TA199644	-	Bifidobacterium longum subsp. infantis strain BINF (chromosome)	NZ_CP073283	KDJ92_RS06365 (mazF)	KDJ92_RS06360 (mazE)	mazEF/PemK-RelB
	in_silico TA199645	-	Bifidobacterium longum subsp. infantis strain BINF (chromosome)	NZ_CP073283	KDJ92_RS08830 (relE)	KDJ92_RS08835 (pasA)	relE-pasA/RelE-HTH
	in_silico TA199646	GI	Bifidobacterium longum subsp. infantis strain BINF (chromosome)	NZ_CP073283	KDJ92_RS11320 (relE)	KDJ92_RS11325 (relB)	relBE/YafQ-DinJ
	in_silico TA209459	-	Bifidobacterium longum subsp. suillum strain KCTC 15605 (chromosome)	NZ_CP079202	BLS605_RS01535 (relE)	BLS605_RS01540 (relB)	relBE/PIN-RelB
	in_silico TA209460	-	Bifidobacterium longum subsp. suillum strain KCTC 15605 (chromosome)	NZ_CP079202	BLS605_RS09540 (mazF)	BLS605_RS09545 (mazE)	mazEF/PemK-RelB
	in_silico TA216194	GI	Bifidobacterium longum subsp. longum strain BCBL-583 (chromosome)	NZ_CP083257	BCBL_RS03640 (yoeB)	BCBL_RS03645 (yefM)	yefM-yoeB (relBE)/YoeB-RelB
	in_silico TA216195	-	Bifidobacterium longum subsp. longum strain BCBL-583 (chromosome)	NZ_CP083257	BCBL_RS04285 (mazF)	BCBL_RS04290 (mazE)	mazEF/PemK-RelB
	in_silico TA216196	-	Bifidobacterium longum subsp. longum strain BCBL-583 (chromosome)	NZ_CP083257	BCBL_RS06080 (relE)	BCBL_RS06085 (relB)	relBE/PIN-RelB
	in_silico TA217933	GI	Bifidobacterium longum strain NBRC 114370 (chromosome)	NZ_CP084012	LCQ81_RS07435 (relE)	LCQ81_RS07440 (relB)	relBE/YafQ-RelB
	in_silico TA217934	-	Bifidobacterium longum strain NBRC 114370 (chromosome)	NZ_CP084012	LCQ81_RS08805 (relE)	LCQ81_RS08810 (relB)	relBE/PIN-RelB
	in_silico TA217935	Plasmid	Bifidobacterium longum strain NBRC 114370 (plasmid unnamed1)	NZ_CP084013	LCQ81_RS10675 (yoeB)	LCQ81_RS10670 (Axe)	yoeB-Axe/YoeB-RelB
	in_silico TA217936	Plasmid	Bifidobacterium longum strain NBRC 114370 (plasmid unnamed1)	NZ_CP084013	LCQ81_RS10935 (HigB2)	LCQ81_RS10940 (higA)	higBA (relBE)/COG4683-HTH_37
	in_silico TA217937	GI	Bifidobacterium longum subsp. longum strain NBRC 114494 (chromosome)	NZ_CP084020	LCQ52_RS05190 (relE)	LCQ52_RS05195 (relB)	relBE/YafQ-RelB
	in_silico TA217938	-	Bifidobacterium longum subsp. longum strain NBRC 114494 (chromosome)	NZ_CP084020	LCQ52_RS06940 (relE)	LCQ52_RS06945 (relB)	relBE/PIN-RelB
	in_silico TA217939	-	Bifidobacterium longum subsp. longum strain NBRC 114494 (chromosome)	NZ_CP084020	LCQ52_RS07335 (PumA)	LCQ52_RS07340 (relB)	PumA-relB/upstrm_HI1419-dnstrm_HI1420
	in_silico TA227991	Prophage	Bifidobacterium longum strain VHProbi Y08 (chromosome)	NZ_CP089302	MTX55_RS04740 (mazF)	MTX55_RS04735 (mazE)	mazEF/DinJ(antitoxin)
	in_silico TA227992	-	Bifidobacterium longum strain VHProbi Y08 (chromosome)	NZ_CP089302	MTX55_RS06300 (relE)	MTX55_RS06305 (relB)	relBE/PIN-RelB
	in_silico TA230700	ICE	Bifidobacterium longum strain T1 (chromosome)	NZ_CP090414	LZF93_RS03955 (yoeB)	LZF93_RS03960 (Axe)	yoeB-Axe/YoeB-RelB
	in_silico TA230701	GI	Bifidobacterium longum strain T1 (chromosome)	NZ_CP090414	LZF93_RS05355 (relE)	LZF93_RS05360 (relB)	relBE/YafQ-RelB
	in_silico TA230702	-	Bifidobacterium longum strain T1 (chromosome)	NZ_CP090414	LZF93_RS06400 (relE)	LZF93_RS06405 (relB)	relBE/PIN-RelB
	in_silico TA231893	-	Bifidobacterium longum strain D2TC (chromosome)	NZ_CP090790	LMY38_RS01100 (mazF)	LMY38_RS01095 (mazE)	mazEF/PemK-RelB
	in_silico TA231894	Prophage	Bifidobacterium longum strain D2TC (chromosome)	NZ_CP090790	LMY38_RS01840 (PumA)	LMY38_RS01845 (relB)	PumA-relB/upstrm_HI1419-dnstrm_HI1420
	in_silico TA231895	-	Bifidobacterium longum strain D2TC (chromosome)	NZ_CP090790	LMY38_RS09270 (relE)	LMY38_RS09265 (relB)	relBE/PIN-RelB
	in_silico TA239968	-	Bifidobacterium longum subsp. infantis strain JRPT (chromosome)	NZ_CP094658	MT990_RS00055 (relE)	MT990_RS00060 (relB)	relBE/YafQ-DinJ
	in_silico TA239969	-	Bifidobacterium longum subsp. infantis strain JRPT (chromosome)	NZ_CP094658	MT990_RS05105 (relE)	MT990_RS05100 (relB)	relBE/PIN-RelB
	in_silico TA239970	-	Bifidobacterium longum subsp. infantis strain JRPT (chromosome)	NZ_CP094658	MT990_RS06230 (relE)	MT990_RS06225 (relB)	relBE/YafQ-RelB
	in_silico TA239971	Prophage	Bifidobacterium longum subsp. infantis strain JRPT (chromosome)	NZ_CP094658	MT990_RS06955 (mazF)	MT990_RS06960 (mazE)	mazEF/DinJ(antitoxin)
	in_silico TA239972	-	Bifidobacterium longum subsp. infantis strain JRPT (chromosome)	NZ_CP094658	MT990_RS07310 (mazF)	MT990_RS07305 (mazE)	mazEF/DinJ(antitoxin)
	in_silico TA239973	-	Bifidobacterium longum subsp. infantis strain JRPT (chromosome)	NZ_CP094658	MT990_RS07610 (mazF)	MT990_RS07605 (mazE)	mazEF/PemK-RelB
	in_silico TA239974	ICE	Bifidobacterium longum subsp. infantis strain JRPT (chromosome)	NZ_CP094658	MT990_RS08145 (yoeB)	MT990_RS08140 (Axe)	yoeB-Axe/YoeB-RelB
	in_silico TA239975	-	Bifidobacterium longum subsp. infantis strain JRPT (chromosome)	NZ_CP094658	MT990_RS10115 (relE)	MT990_RS10120 (pasA)	relE-pasA/RelE(toxin)
	in_silico TA243338	ICE	Bifidobacterium longum strain W13 (chromosome)	NZ_CP096771	M1764_RS03895 (relE)	M1764_RS03890 (relB)	relBE/PIN-RelB
	in_silico TA266224	-	Bifidobacterium longum subsp. infantis strain Y46 (chromosome)	NZ_CP114053	O0R44_RS00055 (relE)	O0R44_RS00060 (relB)	relBE/YafQ-DinJ
	in_silico TA266225	IS/Tn	Bifidobacterium longum subsp. infantis strain Y46 (chromosome)	NZ_CP114053	O0R44_RS04290 (PumA)	O0R44_RS04285 (relB)	PumA-relB/upstrm_HI1419-dnstrm_HI1420
	in_silico TA266226	-	Bifidobacterium longum subsp. infantis strain Y46 (chromosome)	NZ_CP114053	O0R44_RS04645 (relE)	O0R44_RS04640 (relB)	relBE/PIN-RelB
	in_silico TA266227	-	Bifidobacterium longum subsp. infantis strain Y46 (chromosome)	NZ_CP114053	O0R44_RS06725 (mazF)	O0R44_RS06720 (mazE)	mazEF/RelB(antitoxin)
	in_silico TA266228	-	Bifidobacterium longum subsp. infantis strain Y46 (chromosome)	NZ_CP114053	O0R44_RS07020 (mazF)	O0R44_RS07015 (mazE)	mazEF/PemK-RelB
	in_silico TA266229	GI	Bifidobacterium longum subsp. infantis strain Y46 (chromosome)	NZ_CP114053	O0R44_RS08740 (relE)	O0R44_RS08745 (pasA)	relE-pasA/RelE-HTH
	in_silico TA268628	ICE	Bifidobacterium longum strain LBUX23 (chromosome)	NZ_CP116390	PIB40_RS08970 (relE)	PIB40_RS08965 (relB)	relBE/PIN-RelB
	in_silico TA273267	-	Bifidobacterium longum subsp. longum strain F2 (chromosome)	NZ_CP118598	PWA56_RS06780 (relE)	PWA56_RS06785 (relB)	relBE/PIN-RelB
	in_silico TA285593	-	Bifidobacterium longum subsp. infantis strain CECT 7210 (chromosome)	NZ_LN824140	BN1726_RS01480 (PumA)	BN1726_RS01475 (relB)	PumA-relB/upstrm_HI1419-dnstrm_HI1420
	in_silico TA285594	-	Bifidobacterium longum subsp. infantis strain CECT 7210 (chromosome)	NZ_LN824140	BN1726_RS04610 (relE)	BN1726_RS04615 (relB)	relBE/PIN-RelB
	in_silico TA285595	-	Bifidobacterium longum subsp. infantis strain CECT 7210 (chromosome)	NZ_LN824140	BN1726_RS05000 (PumA)	BN1726_RS05005 (relB)	PumA-relB/upstrm_HI1419-dnstrm_HI1420
	in_silico TA287795	-	Bifidobacterium longum subsp. infantis strain NCTC11817 (chromosome)	NZ_LR134354	EL189_RS00065 (relE)	EL189_RS00070 (relB)	relBE/YafQ-DinJ
	in_silico TA287796	-	Bifidobacterium longum subsp. infantis strain NCTC11817 (chromosome)	NZ_LR134354	EL189_RS05030 (relE)	EL189_RS05025 (relB)	relBE/PIN-RelB
	in_silico TA287797	GI	Bifidobacterium longum subsp. infantis strain NCTC11817 (chromosome)	NZ_LR134354	EL189_RS07665 (relE)	EL189_RS07660 (relB)	relBE/YafQ-RelB
	in_silico TA287798	Prophage	Bifidobacterium longum subsp. infantis strain NCTC11817 (chromosome)	NZ_LR134354	EL189_RS08390 (mazF)	EL189_RS08395 (mazE)	mazEF/DinJ(antitoxin)
	in_silico TA287799	-	Bifidobacterium longum subsp. infantis strain NCTC11817 (chromosome)	NZ_LR134354	EL189_RS08775 (mazF)	EL189_RS08770 (mazE)	mazEF/RelB(antitoxin)
	in_silico TA287800	-	Bifidobacterium longum subsp. infantis strain NCTC11817 (chromosome)	NZ_LR134354	EL189_RS09165 (mazF)	EL189_RS09160 (mazE)	mazEF/PemK-RelB
	in_silico TA287819	ICE	Bifidobacterium longum strain NCTC11818 (chromosome)	NZ_LR134369	EL198_RS06515 (relE)	EL198_RS06520 (relB)	relBE/PIN-RelB
	in_silico TA288651	GI	Bifidobacterium longum subsp. infantis isolate B.longum_ssp_infantis_6 (chromosome)	NZ_LR655210	BILO16373828_RS01105 (relE)	BILO16373828_RS01100 (relB)	relBE/YafQ-DinJ
	in_silico TA288652	-	Bifidobacterium longum subsp. infantis isolate B.longum_ssp_infantis_6 (chromosome)	NZ_LR655210	BILO16373828_RS05610 (mazF)	BILO16373828_RS05615 (mazE)	mazEF/PemK-RelB
	in_silico TA288653	-	Bifidobacterium longum subsp. infantis isolate B.longum_ssp_infantis_6 (chromosome)	NZ_LR655210	BILO16373828_RS06000 (mazF)	BILO16373828_RS06005 (mazE)	mazEF/RelB(antitoxin)
	in_silico TA288654	Prophage	Bifidobacterium longum subsp. infantis isolate B.longum_ssp_infantis_6 (chromosome)	NZ_LR655210	BILO16373828_RS06385 (mazF)	BILO16373828_RS06380 (mazE)	mazEF/DinJ(antitoxin)
	in_silico TA288655	GI	Bifidobacterium longum subsp. infantis isolate B.longum_ssp_infantis_6 (chromosome)	NZ_LR655210	BILO16373828_RS07110 (relE)	BILO16373828_RS07115 (relB)	relBE/YafQ-RelB
	in_silico TA288656	-	Bifidobacterium longum subsp. infantis isolate B.longum_ssp_infantis_6 (chromosome)	NZ_LR655210	BILO16373828_RS09730 (relE)	BILO16373828_RS09735 (relB)	relBE/PIN-RelB
	in_silico TA288683	-	Bifidobacterium longum isolate MGYG-HGUT-01292 (chromosome)	NZ_LR698953	FXZ20_RS00065 (relE)	FXZ20_RS00070 (relB)	relBE/YafQ-DinJ
	in_silico TA288684	-	Bifidobacterium longum isolate MGYG-HGUT-01292 (chromosome)	NZ_LR698953	FXZ20_RS05035 (relE)	FXZ20_RS05030 (relB)	relBE/PIN-RelB
	in_silico TA288685	GI	Bifidobacterium longum isolate MGYG-HGUT-01292 (chromosome)	NZ_LR698953	FXZ20_RS07690 (relE)	FXZ20_RS07685 (relB)	relBE/YafQ-RelB
	in_silico TA288686	Prophage	Bifidobacterium longum isolate MGYG-HGUT-01292 (chromosome)	NZ_LR698953	FXZ20_RS08415 (mazF)	FXZ20_RS08420 (mazE)	mazEF/DinJ(antitoxin)
	in_silico TA288687	-	Bifidobacterium longum isolate MGYG-HGUT-01292 (chromosome)	NZ_LR698953	FXZ20_RS08810 (mazF)	FXZ20_RS08805 (mazE)	mazEF/RelB(antitoxin)
	in_silico TA288688	-	Bifidobacterium longum isolate MGYG-HGUT-01292 (chromosome)	NZ_LR698953	FXZ20_RS09200 (mazF)	FXZ20_RS09195 (mazE)	mazEF/PemK-RelB
	in_silico TA295433	-	Bifidobacterium longum subsp. infantis isolate hadza_2261_Bf14 (chromosome)	NZ_OW703833	NBW67_RS00080 (relE)	NBW67_RS00085 (relB)	relBE/YafQ-DinJ
	in_silico TA295434	-	Bifidobacterium longum subsp. infantis isolate hadza_2261_Bf14 (chromosome)	NZ_OW703833	NBW67_RS05160 (relE)	NBW67_RS05155 (relB)	relBE/PIN-RelB
	in_silico TA295435	-	Bifidobacterium longum subsp. infantis isolate hadza_2261_Bf14 (chromosome)	NZ_OW703833	NBW67_RS06765 (relE)	NBW67_RS06760 (relB)	relBE/YafQ-RelB
	in_silico TA295436	-	Bifidobacterium longum subsp. infantis isolate hadza_2261_Bf14 (chromosome)	NZ_OW703833	NBW67_RS07290 (mazF)	NBW67_RS07285 (mazE)	mazEF/RelB(antitoxin)
	in_silico TA295437	-	Bifidobacterium longum subsp. infantis isolate hadza_2261_Bf14 (chromosome)	NZ_OW703833	NBW67_RS07595 (mazF)	NBW67_RS07590 (mazE)	mazEF/PemK-RelB
	in_silico TA295438	-	Bifidobacterium longum subsp. infantis isolate hadza_2261_Bf14 (chromosome)	NZ_OW703833	NBW67_RS09300 (relE)	NBW67_RS09305 (pasA)	relE-pasA/RelE(toxin)
	in_silico TA020771	-	Bifidobacterium longum NCC2705 (chromosome)	NC_004307	BL_RS00890 (PumA)	BL_RS00885 (relB)	PumA-relB/upstrm_HI1419-dnstrm_HI1420
	in_silico TA020772	ICE	Bifidobacterium longum NCC2705 (chromosome)	NC_004307	BL_RS01260 (relE)	BL_RS01255 (relB)	relBE/PIN-RelB
	in_silico TA022922	-	Bifidobacterium longum DJO10A (chromosome)	NC_010816	BLD_RS01030 (PumA)	BLD_RS01025 (relB)	PumA-relB/upstrm_HI1419-dnstrm_HI1420
	in_silico TA022923	-	Bifidobacterium longum DJO10A (chromosome)	NC_010816	BLD_RS01420 (relE)	BLD_RS01415 (relB)	relBE/PIN-RelB
	in_silico TA024964	ICE	Bifidobacterium longum subsp. longum BBMN68 (chromosome)	NC_014656	BBMN68_RS01465 (relE)	BBMN68_RS01460 (relB)	relBE/PIN-RelB
	in_silico TA025089	Prophage	Bifidobacterium longum subsp. infantis 157F (chromosome)	NC_015052	BLIF_RS04345 (mazF)	BLIF_RS04340 (mazE)	mazEF/DinJ(antitoxin)
	in_silico TA025090	GI	Bifidobacterium longum subsp. infantis 157F (chromosome)	NC_015052	BLIF_RS04965 (relE)	BLIF_RS04970 (relB)	relBE/YafQ-RelB
	in_silico TA025091	-	Bifidobacterium longum subsp. infantis 157F (chromosome)	NC_015052	BLIF_RS06355 (relE)	BLIF_RS06360 (relB)	relBE/PIN-RelB
	in_silico TA025118	ICE	Bifidobacterium longum subsp. longum JCM 1217 (chromosome)	NC_015067	BLLJ_RS06220 (relE)	BLLJ_RS06225 (relB)	relBE/PIN-RelB
	in_silico TA026382	-	Bifidobacterium longum subsp. longum KACC 91563 (chromosome)	NC_017221	BLNIAS_RS03665 (relE)	BLNIAS_RS03660 (relB)	relBE/PIN-RelB
	in_silico TA026383	GI	Bifidobacterium longum subsp. longum KACC 91563 (chromosome)	NC_017221	BLNIAS_RS03935 (mazF)	BLNIAS_RS03930 (mazE)	mazEF/RelB(antitoxin)
	in_silico TA030869	-	Bifidobacterium longum strain 105-A (chromosome)	NZ_AP014658	BL105A_RS05520 (relE)	BL105A_RS05525 (relB)	relBE/PIN-RelB
	in_silico TA035534	GI	Bifidobacterium longum subsp. longum strain JCM 7052 (chromosome)	NZ_AP022379	BLGA_RS04510 (relE)	BLGA_RS04515 (relB)	relBE/YafQ-RelB
	in_silico TA035535	ICE	Bifidobacterium longum subsp. longum strain JCM 7052 (chromosome)	NZ_AP022379	BLGA_RS05405 (relE)	BLGA_RS05410 (relB)	relBE/PIN-RelB
	in_silico TA036605	ICE	Bifidobacterium longum strain Jih1 (chromosome)	NZ_AP022868	BLJIH1_RS03605 (yoeB)	BLJIH1_RS03610 (Axe)	yoeB-Axe/YoeB-RelB
	in_silico TA036606	-	Bifidobacterium longum strain Jih1 (chromosome)	NZ_AP022868	BLJIH1_RS06045 (relE)	BLJIH1_RS06050 (relB)	relBE/PIN-RelB
	in_silico TA045508	ICE	Bifidobacterium longum subsp. longum GT15 (chromosome)	NZ_CP006741	BLGT_RS06270 (relE)	BLGT_RS06275 (relB)	relBE/PIN-RelB
	in_silico TA047843	-	Bifidobacterium longum strain BXY01 (chromosome)	NZ_CP008885	GS08_RS04110 (mazF)	GS08_RS04115 (mazE)	mazEF/PemK-RelB
	in_silico TA047844	-	Bifidobacterium longum strain BXY01 (chromosome)	NZ_CP008885	GS08_RS04370 (mazF)	GS08_RS04375 (mazE)	mazEF/RelB(antitoxin)
	in_silico TA047845	GI	Bifidobacterium longum strain BXY01 (chromosome)	NZ_CP008885	GS08_RS05015 (relE)	GS08_RS05020 (relB)	relBE/YafQ-RelB
	in_silico TA047846	-	Bifidobacterium longum strain BXY01 (chromosome)	NZ_CP008885	GS08_RS06060 (relE)	GS08_RS06065 (relB)	relBE/PIN-RelB
	in_silico TA052365	-	Bifidobacterium longum subsp. infantis strain BT1 (chromosome)	NZ_CP010411	RY67_RS00675 (pasB)	RY67_RS00680 (pasA)	pasABC/RelE-HTH
	in_silico TA052366	GI IS/Tn	Bifidobacterium longum subsp. infantis strain BT1 (chromosome)	NZ_CP010411	RY67_RS03055 (relE)	RY67_RS03060 (relB)	relBE/YafQ-DinJ
	in_silico TA052367	ICE	Bifidobacterium longum subsp. infantis strain BT1 (chromosome)	NZ_CP010411	RY67_RS07935 (relE)	RY67_RS07930 (relB)	relBE/PIN-RelB
	in_silico TA052368	GI	Bifidobacterium longum subsp. infantis strain BT1 (chromosome)	NZ_CP010411	RY67_RS09195 (relE)	RY67_RS09190 (relB)	relBE/YafQ-RelB
	in_silico TA052369	-	Bifidobacterium longum subsp. infantis strain BT1 (chromosome)	NZ_CP010411	RY67_RS09745 (mazF)	RY67_RS09740 (mazE)	mazEF/RelB(antitoxin)
	in_silico TA052370	-	Bifidobacterium longum subsp. infantis strain BT1 (chromosome)	NZ_CP010411	RY67_RS10030 (mazF)	RY67_RS10025 (mazE)	mazEF/PemK-RelB
	in_silico TA052736	Prophage	Bifidobacterium longum strain BG7 (chromosome)	NZ_CP010453	BBG7_RS05855 (mazF)	BBG7_RS05860 (mazE)	mazEF/RelB(antitoxin)
	in_silico TA052737	-	Bifidobacterium longum strain BG7 (chromosome)	NZ_CP010453	BBG7_RS06340 (relE)	BBG7_RS06345 (relB)	relBE/PIN-RelB
	in_silico TA055278	ICE	Bifidobacterium longum subsp. longum strain NCIMB8809 (chromosome)	NZ_CP011964	B8809_RS05600 (relE)	B8809_RS05605 (relB)	relBE/PIN-RelB
	in_silico TA055279	-	Bifidobacterium longum subsp. longum strain CCUG30698 (chromosome)	NZ_CP011965	BBL306_RS06810 (relE)	BBL306_RS06815 (relB)	relBE/PIN-RelB
	in_silico TA059176	ICE	Bifidobacterium longum strain 35624 (chromosome)	NZ_CP013673	B624_RS03825 (relE)	B624_RS03820 (relB)	relBE/PIN-RelB
	in_silico TA064149	GI	Bifidobacterium longum subsp. longum strain AH1206 (chromosome)	NZ_CP016019	BL1206_RS03800 (yoeB)	BL1206_RS03805 (yefM)	yefM-yoeB (relBE)/YoeB-RelB
	in_silico TA064150	Prophage	Bifidobacterium longum subsp. longum strain AH1206 (chromosome)	NZ_CP016019	BL1206_RS04995 (mazF)	BL1206_RS05000 (mazE)	mazEF/DinJ(antitoxin)
	in_silico TA064151	ICE	Bifidobacterium longum subsp. longum strain AH1206 (chromosome)	NZ_CP016019	BL1206_RS06580 (relE)	BL1206_RS06585 (relB)	relBE/PIN-RelB

## Sheet: Bifidobacterium breve
	TA ID	Related MGEs	Organism (replicon)	Genome accession	Toxin	Antitoxin	Family/Domain
	in_silico TA114459	GI	Bifidobacterium breve strain FDAARGOS_561 (chromosome)	NZ_CP033841	EGX97_RS04315 (mazF)	EGX97_RS04320 (mazE)	mazEF/PemK-RelB
	in_silico TA114460	-	Bifidobacterium breve strain FDAARGOS_561 (chromosome)	NZ_CP033841	EGX97_RS04600 (mazF)	EGX97_RS04605 (mazE)	mazEF/RelB(antitoxin)
	in_silico TA114461	GI	Bifidobacterium breve strain FDAARGOS_561 (chromosome)	NZ_CP033841	EGX97_RS05480 (relE)	EGX97_RS05475 (relB)	relBE/YafQ-RelB
	in_silico TA115469	-	Bifidobacterium breve strain lw01 (chromosome)	NZ_CP034192	EH245_RS04885 (mazF)	EH245_RS04890 (mazE)	mazEF/RelB(antitoxin)
	in_silico TA115470	GI	Bifidobacterium breve strain lw01 (chromosome)	NZ_CP034192	EH245_RS05750 (relE)	EH245_RS05745 (relB)	relBE/YafQ-RelB
	in_silico TA115471	-	Bifidobacterium breve strain lw01 (chromosome)	NZ_CP034192	EH245_RS06935 (PumA)	EH245_RS06940 (relB)	PumA-relB/upstrm_HI1419-dnstrm_HI1420
	in_silico TA127301	GI	Bifidobacterium breve strain JR01 (chromosome)	NZ_CP040931	D3H49_RS04650 (relE)	D3H49_RS04655 (relB)	relBE/YafQ-RelB
	in_silico TA127302	-	Bifidobacterium breve strain JR01 (chromosome)	NZ_CP040931	D3H49_RS05840 (mazF)	D3H49_RS05835 (mazE)	mazEF/RelB(antitoxin)
	in_silico TA142250	GI	Bifidobacterium breve strain JSRL01 (chromosome)	NZ_CP045646	GFJ40_RS04250 (mazF)	GFJ40_RS04255 (mazE)	mazEF/PemK-RelB
	in_silico TA142251	-	Bifidobacterium breve strain JSRL01 (chromosome)	NZ_CP045646	GFJ40_RS04535 (mazF)	GFJ40_RS04540 (mazE)	mazEF/RelB(antitoxin)
	in_silico TA157345	-	Bifidobacterium breve strain 1101A (chromosome)	NZ_CP053655	HPH06_RS04320 (mazF)	HPH06_RS04325 (mazE)	mazEF/PemK-RelB
	in_silico TA157346	-	Bifidobacterium breve strain 1101A (chromosome)	NZ_CP053655	HPH06_RS04605 (mazF)	HPH06_RS04610 (mazE)	mazEF/RelB(antitoxin)
	in_silico TA157347	-	Bifidobacterium breve strain 1101A (chromosome)	NZ_CP053655	HPH06_RS05825 (relE)	HPH06_RS05820 (relB)	relBE/YafQ-RelB
	in_silico TA158339	-	Bifidobacterium breve strain JTL (chromosome)	NZ_CP053940	HQQ90_RS07370 (mazF)	HQQ90_RS07365 (mazE)	mazEF/RelB(antitoxin)
	in_silico TA158340	GI	Bifidobacterium breve strain JTL (chromosome)	NZ_CP053940	HQQ90_RS07650 (mazF)	HQQ90_RS07645 (mazE)	mazEF/PemK-RelB
	in_silico TA253816	GI	Bifidobacterium breve strain BIF195 (chromosome)	NZ_CP102536	NUU00_RS04155 (mazF)	NUU00_RS04160 (mazE)	mazEF/PemK-RelB
	in_silico TA253817	-	Bifidobacterium breve strain BIF195 (chromosome)	NZ_CP102536	NUU00_RS04435 (mazF)	NUU00_RS04440 (mazE)	mazEF/RelB(antitoxin)
	in_silico TA253818	GI	Bifidobacterium breve strain BIF195 (chromosome)	NZ_CP102536	NUU00_RS05325 (relE)	NUU00_RS05320 (relB)	relBE/YafQ-RelB
	in_silico TA272746	IS/Tn	Bifidobacterium breve strain VSI11 (chromosome)	NZ_CP118083	PUW55_RS04860 (mazF)	PUW55_RS04865 (mazE)	mazEF/RelB(antitoxin)
	in_silico TA272747	Prophage	Bifidobacterium breve strain VSI11 (chromosome)	NZ_CP118083	PUW55_RS05230 (mazF)	PUW55_RS05225 (mazE)	mazEF/DinJ(antitoxin)
	in_silico TA272748	GI	Bifidobacterium breve strain VSI11 (chromosome)	NZ_CP118083	PUW55_RS06610 (relE)	PUW55_RS06605 (relB)	relBE/YafQ-RelB
	in_silico TA287765	GI	Bifidobacterium breve strain NCTC11815 (chromosome)	NZ_LR134348	EL174_RS04265 (mazF)	EL174_RS04270 (mazE)	mazEF/PemK-RelB
	in_silico TA287766	-	Bifidobacterium breve strain NCTC11815 (chromosome)	NZ_LR134348	EL174_RS04550 (mazF)	EL174_RS04555 (mazE)	mazEF/RelB(antitoxin)
	in_silico TA287767	GI	Bifidobacterium breve strain NCTC11815 (chromosome)	NZ_LR134348	EL174_RS05430 (relE)	EL174_RS05425 (relB)	relBE/YafQ-RelB
	in_silico TA288649	-	Bifidobacterium breve isolate B.breve_1_mod (chromosome)	NZ_LR655209	BWLFYP14_RS04775 (mazF)	BWLFYP14_RS04780 (mazE)	mazEF/RelB(antitoxin)
	in_silico TA288650	-	Bifidobacterium breve isolate B.breve_1_mod (chromosome)	NZ_LR655209	BWLFYP14_RS05615 (relE)	BWLFYP14_RS05610 (relB)	relBE/YafQ-RelB
	in_silico TA288721	GI	Bifidobacterium breve isolate MGYG-HGUT-02469 (chromosome)	NZ_LR699003	FX083_RS04670 (mazF)	FX083_RS04675 (mazE)	mazEF/PemK-RelB
	in_silico TA288722	-	Bifidobacterium breve isolate MGYG-HGUT-02469 (chromosome)	NZ_LR699003	FX083_RS05020 (mazF)	FX083_RS05025 (mazE)	mazEF/RelB(antitoxin)
	in_silico TA288723	GI	Bifidobacterium breve isolate MGYG-HGUT-02469 (chromosome)	NZ_LR699003	FX083_RS05980 (relE)	FX083_RS05975 (relB)	relBE/YafQ-RelB
	in_silico TA026373	GI	Bifidobacterium breve ACS-071-V-Sch8b (chromosome)	NC_017218	HMPREF9228_RS03810 (relE)	HMPREF9228_RS03815 (relB)	relBE/YafQ-RelB
	in_silico TA026374	-	Bifidobacterium breve ACS-071-V-Sch8b (chromosome)	NC_017218	HMPREF9228_RS04675 (mazF)	HMPREF9228_RS04670 (mazE)	mazEF/RelB(antitoxin)
	in_silico TA026375	GI	Bifidobacterium breve ACS-071-V-Sch8b (chromosome)	NC_017218	HMPREF9228_RS04920 (mazF)	HMPREF9228_RS04915 (mazE)	mazEF/PemK-RelB
	in_silico TA028993	GI	Bifidobacterium breve UCC2003 (chromosome)	NC_020517	BBR_RS14700 (mazF)	BBR_RS14705 (mazE)	mazEF/PemK-RelB
	in_silico TA028994	-	Bifidobacterium breve UCC2003 (chromosome)	NC_020517	BBR_RS15030 (mazF)	BBR_RS15035 (mazE)	mazEF/RelB(antitoxin)
	in_silico TA028995	GI	Bifidobacterium breve UCC2003 (chromosome)	NC_020517	BBR_RS15920 (relE)	BBR_RS15915 (relB)	relBE/YafQ-RelB
	in_silico TA045439	GI	Bifidobacterium breve 12L (chromosome)	NZ_CP006711	B12L_RS03890 (mazF)	B12L_RS03895 (mazE)	mazEF/PemK-RelB
	in_silico TA045440	-	Bifidobacterium breve 12L (chromosome)	NZ_CP006711	B12L_RS04170 (mazF)	B12L_RS04175 (mazE)	mazEF/RelB(antitoxin)
	in_silico TA045441	GI	Bifidobacterium breve JCM 7017 (chromosome)	NZ_CP006712	B7017_RS04055 (mazF)	B7017_RS04060 (mazE)	mazEF/PemK-RelB
	in_silico TA045442	-	Bifidobacterium breve JCM 7017 (chromosome)	NZ_CP006712	B7017_RS04325 (mazF)	B7017_RS04330 (mazE)	mazEF/RelB(antitoxin)
	in_silico TA045443	GI	Bifidobacterium breve JCM 7017 (chromosome)	NZ_CP006712	B7017_RS04625 (relE)	B7017_RS04630 (relB)	relBE/YafQ-RelB
	in_silico TA045444	-	Bifidobacterium breve JCM 7019 (chromosome)	NZ_CP006713	B7019_RS04445 (mazF)	B7019_RS04450 (mazE)	mazEF/RelB(antitoxin)
	in_silico TA045445	Prophage	Bifidobacterium breve JCM 7019 (chromosome)	NZ_CP006713	B7019_RS04780 (mazF)	B7019_RS04775 (mazE)	mazEF/DinJ(antitoxin)
	in_silico TA045446	GI	Bifidobacterium breve JCM 7019 (chromosome)	NZ_CP006713	B7019_RS05690 (relE)	B7019_RS05685 (relB)	relBE/YafQ-RelB
	in_silico TA045447	GI	Bifidobacterium breve NCFB 2258 (chromosome)	NZ_CP006714	B2258_RS04045 (mazF)	B2258_RS04050 (mazE)	mazEF/PemK-RelB
	in_silico TA045448	-	Bifidobacterium breve NCFB 2258 (chromosome)	NZ_CP006714	B2258_RS04315 (mazF)	B2258_RS04320 (mazE)	mazEF/RelB(antitoxin)
	in_silico TA045449	GI	Bifidobacterium breve NCFB 2258 (chromosome)	NZ_CP006714	B2258_RS05180 (relE)	B2258_RS05175 (relB)	relBE/YafQ-RelB
	in_silico TA045450	-	Bifidobacterium breve 689b (chromosome)	NZ_CP006715	B689B_RS04585 (mazF)	B689B_RS04590 (mazE)	mazEF/RelB(antitoxin)
	in_silico TA045451	GI	Bifidobacterium breve 689b (chromosome)	NZ_CP006715	B689B_RS05475 (relE)	B689B_RS05470 (relB)	relBE/YafQ-RelB
	in_silico TA045452	GI	Bifidobacterium breve S27 (chromosome)	NZ_CP006716	BS27_RS04210 (mazF)	BS27_RS04215 (mazE)	mazEF/PemK-RelB
	in_silico TA045453	-	Bifidobacterium breve S27 (chromosome)	NZ_CP006716	BS27_RS04500 (mazF)	BS27_RS04505 (mazE)	mazEF/DinJ(antitoxin)
	in_silico TA052371	GI	Bifidobacterium breve strain BR3 (chromosome)	NZ_CP010413	RY69_RS03880 (relE)	RY69_RS03885 (relB)	relBE/YafQ-RelB
	in_silico TA052372	-	Bifidobacterium breve strain BR3 (chromosome)	NZ_CP010413	RY69_RS05115 (mazF)	RY69_RS05110 (mazE)	mazEF/DinJ(antitoxin)
	in_silico TA052373	GI	Bifidobacterium breve strain BR3 (chromosome)	NZ_CP010413	RY69_RS05390 (mazF)	RY69_RS05385 (mazE)	mazEF/PemK-RelB
	in_silico TA072806	-	Bifidobacterium breve strain LMC520 (chromosome)	NZ_CP019596	BBL520_RS04440 (mazF)	BBL520_RS04445 (mazE)	mazEF/PemK-RelB
	in_silico TA072807	-	Bifidobacterium breve strain LMC520 (chromosome)	NZ_CP019596	BBL520_RS04675 (mazF)	BBL520_RS04680 (mazE)	mazEF/RelB(antitoxin)
	in_silico TA072808	GI	Bifidobacterium breve strain LMC520 (chromosome)	NZ_CP019596	BBL520_RS05905 (relE)	BBL520_RS05900 (relB)	relBE/YafQ-RelB
	in_silico TA076568	GI	Bifidobacterium breve strain NRBB01 (chromosome)	NZ_CP021384	NRBB01_RS04265 (mazF)	NRBB01_RS04270 (mazE)	mazEF/PemK-RelB
	in_silico TA076569	-	Bifidobacterium breve strain NRBB01 (chromosome)	NZ_CP021384	NRBB01_RS04550 (mazF)	NRBB01_RS04555 (mazE)	mazEF/RelB(antitoxin)
	in_silico TA076570	GI	Bifidobacterium breve strain NRBB01 (chromosome)	NZ_CP021384	NRBB01_RS05425 (relE)	NRBB01_RS05420 (relB)	relBE/YafQ-RelB
	in_silico TA076571	-	Bifidobacterium breve strain NRBB02 (chromosome)	NZ_CP021385	NRBB02_RS04805 (mazF)	NRBB02_RS04810 (mazE)	mazEF/RelB(antitoxin)
	in_silico TA076572	GI	Bifidobacterium breve strain NRBB02 (chromosome)	NZ_CP021385	NRBB02_RS05660 (relE)	NRBB02_RS05655 (relB)	relBE/YafQ-RelB
	in_silico TA076573	GI	Bifidobacterium breve strain NRBB04 (chromosome)	NZ_CP021386	NRBB04_RS04270 (mazF)	NRBB04_RS04275 (mazE)	mazEF/PemK-RelB
	in_silico TA076574	-	Bifidobacterium breve strain NRBB04 (chromosome)	NZ_CP021386	NRBB04_RS04555 (mazF)	NRBB04_RS04560 (mazE)	mazEF/RelB(antitoxin)
	in_silico TA076575	GI	Bifidobacterium breve strain NRBB04 (chromosome)	NZ_CP021386	NRBB04_RS05485 (relE)	NRBB04_RS05480 (relB)	relBE/YafQ-RelB
	in_silico TA076576	-	Bifidobacterium breve strain NRBB09 (chromosome)	NZ_CP021387	NRBB09_RS04500 (mazF)	NRBB09_RS04505 (mazE)	mazEF/RelB(antitoxin)
	in_silico TA076577	-	Bifidobacterium breve strain NRBB09 (chromosome)	NZ_CP021387	NRBB09_RS05605 (relE)	NRBB09_RS05600 (relB)	relBE/YafQ-RelB
	in_silico TA076578	-	Bifidobacterium breve strain NRBB11 (chromosome)	NZ_CP021388	NRBB11_RS04655 (mazF)	NRBB11_RS04660 (mazE)	mazEF/RelB(antitoxin)
	in_silico TA076579	-	Bifidobacterium breve strain NRBB57 (chromosome)	NZ_CP021389	NRBB57_RS04330 (mazF)	NRBB57_RS04335 (mazE)	mazEF/PemK-RelB
	in_silico TA076580	-	Bifidobacterium breve strain NRBB57 (chromosome)	NZ_CP021389	NRBB57_RS04640 (mazF)	NRBB57_RS04645 (mazE)	mazEF/RelB(antitoxin)
	in_silico TA076581	-	Bifidobacterium breve strain NRBB57 (chromosome)	NZ_CP021389	NRBB57_RS05540 (HigB2)	NRBB57_RS05545 (higA)	higBA (relBE)/COG4683-HTH_37
	in_silico TA076582	-	Bifidobacterium breve strain DRBB26 (chromosome)	NZ_CP021390	DRBB26_RS04600 (mazF)	DRBB26_RS04605 (mazE)	mazEF/PemK-RelB
	in_silico TA076583	-	Bifidobacterium breve strain DRBB26 (chromosome)	NZ_CP021390	DRBB26_RS04850 (mazF)	DRBB26_RS04855 (mazE)	mazEF/DinJ(antitoxin)
	in_silico TA076584	GI	Bifidobacterium breve strain DRBB26 (chromosome)	NZ_CP021390	DRBB26_RS06150 (relE)	DRBB26_RS06145 (relB)	relBE/YafQ-RelB
	in_silico TA076585	-	Bifidobacterium breve strain DRBB26 (chromosome)	NZ_CP021390	DRBB26_RS06765 (relE)	DRBB26_RS06770 (relB)	relBE/PIN-DinJ
	in_silico TA076586	GI	Bifidobacterium breve strain NRBB50 (chromosome)	NZ_CP021391	NRBB50_RS05130 (mazF)	NRBB50_RS05135 (mazE)	mazEF/PemK-RelB
	in_silico TA076587	-	Bifidobacterium breve strain NRBB50 (chromosome)	NZ_CP021391	NRBB50_RS05440 (mazF)	NRBB50_RS05445 (mazE)	mazEF/RelB(antitoxin)
	in_silico TA076588	GI	Bifidobacterium breve strain NRBB50 (chromosome)	NZ_CP021391	NRBB50_RS06450 (relE)	NRBB50_RS06445 (relB)	relBE/YafQ-RelB
	in_silico TA076589	-	Bifidobacterium breve strain NRBB51 (chromosome)	NZ_CP021392	NRBB51_RS04205 (mazF)	NRBB51_RS04210 (mazE)	mazEF/PemK-RelB
	in_silico TA076590	-	Bifidobacterium breve strain NRBB51 (chromosome)	NZ_CP021392	NRBB51_RS04490 (mazF)	NRBB51_RS04495 (mazE)	mazEF/RelB(antitoxin)
	in_silico TA076591	ICE IS/Tn	Bifidobacterium breve strain NRBB51 (chromosome)	NZ_CP021392	NRBB51_RS05405 (relE)	NRBB51_RS05400 (relB)	relBE/YafQ-RelB
	in_silico TA076592	GI	Bifidobacterium breve strain NRBB52 (chromosome)	NZ_CP021393	NRBB52_RS04395 (mazF)	NRBB52_RS04400 (mazE)	mazEF/PemK-RelB
	in_silico TA076593	IS/Tn	Bifidobacterium breve strain NRBB52 (chromosome)	NZ_CP021393	NRBB52_RS04730 (mazF)	NRBB52_RS04735 (mazE)	mazEF/DinJ(antitoxin)
	in_silico TA076594	GI	Bifidobacterium breve strain NRBB52 (chromosome)	NZ_CP021393	NRBB52_RS05970 (relE)	NRBB52_RS05965 (relB)	relBE/YafQ-RelB
	in_silico TA076595	ICE	Bifidobacterium breve strain NRBB56 (chromosome)	NZ_CP021394	NRBB56_RS04640 (mazF)	NRBB56_RS04645 (mazE)	mazEF/PemK-RelB
	in_silico TA076596	-	Bifidobacterium breve strain NRBB56 (chromosome)	NZ_CP021394	NRBB56_RS05100 (mazF)	NRBB56_RS05105 (mazE)	mazEF/DinJ(antitoxin)
	in_silico TA076597	GI	Bifidobacterium breve strain NRBB56 (chromosome)	NZ_CP021394	NRBB56_RS05990 (relE)	NRBB56_RS05985 (relB)	relBE/YafQ-RelB
	in_silico TA076850	GI	Bifidobacterium breve strain DRBB27 (chromosome)	NZ_CP021552	DRBB27_RS05205 (mazF)	DRBB27_RS05210 (mazE)	mazEF/RelB(antitoxin)
	in_silico TA076851	GI	Bifidobacterium breve strain DRBB27 (chromosome)	NZ_CP021552	DRBB27_RS06550 (relE)	DRBB27_RS06545 (relB)	relBE/YafQ-RelB
	in_silico TA076852	GI	Bifidobacterium breve strain DRBB28 (chromosome)	NZ_CP021553	DRBB28_RS05010 (mazF)	DRBB28_RS05015 (mazE)	mazEF/PemK-RelB
	in_silico TA076853	-	Bifidobacterium breve strain DRBB28 (chromosome)	NZ_CP021553	DRBB28_RS05295 (mazF)	DRBB28_RS05300 (mazE)	mazEF/RelB(antitoxin)
	in_silico TA076854	-	Bifidobacterium breve strain DRBB28 (chromosome)	NZ_CP021553	DRBB28_RS06490 (relE)	DRBB28_RS06485 (relB)	relBE/YafQ-RelB
	in_silico TA076855	-	Bifidobacterium breve strain 017W439 (chromosome)	NZ_CP021554	BB017W439_RS04645 (mazF)	BB017W439_RS04650 (mazE)	mazEF/RelB(antitoxin)
	in_silico TA076856	GI	Bifidobacterium breve strain 017W439 (chromosome)	NZ_CP021554	BB017W439_RS05875 (relE)	BB017W439_RS05870 (relB)	relBE/YafQ-RelB
	in_silico TA076857	-	Bifidobacterium breve strain 082W48 (chromosome)	NZ_CP021555	BB082W48_RS04570 (mazF)	BB082W48_RS04575 (mazE)	mazEF/RelB(antitoxin)
	in_silico TA076858	-	Bifidobacterium breve strain 082W48 (chromosome)	NZ_CP021555	BB082W48_RS05780 (relE)	BB082W48_RS05775 (relB)	relBE/YafQ-RelB
	in_silico TA076859	-	Bifidobacterium breve strain 139W423 (chromosome)	NZ_CP021556	BB139W423_RS05155 (mazF)	BB139W423_RS05160 (mazE)	mazEF/RelB(antitoxin)
	in_silico TA076860	GI	Bifidobacterium breve strain 139W423 (chromosome)	NZ_CP021556	BB139W423_RS06375 (relE)	BB139W423_RS06370 (relB)	relBE/YafQ-RelB
	in_silico TA076861	-	Bifidobacterium breve strain 180W83 (chromosome)	NZ_CP021557	BB180W83_RS04520 (mazF)	BB180W83_RS04525 (mazE)	mazEF/RelB(antitoxin)
	in_silico TA076862	GI	Bifidobacterium breve strain 180W83 (chromosome)	NZ_CP021557	BB180W83_RS05755 (relE)	BB180W83_RS05750 (relB)	relBE/YafQ-RelB
	in_silico TA076863	-	Bifidobacterium breve strain 215W447a (chromosome)	NZ_CP021558	BB215W447A_RS04360 (mazF)	BB215W447A_RS04365 (mazE)	mazEF/PemK-RelB
	in_silico TA076864	IS/Tn	Bifidobacterium breve strain 215W447a (chromosome)	NZ_CP021558	BB215W447A_RS04675 (mazF)	BB215W447A_RS04680 (mazE)	mazEF/RelB(antitoxin)
	in_silico TA076865	GI	Bifidobacterium breve strain 215W447a (chromosome)	NZ_CP021558	BB215W447A_RS06925 (relE)	BB215W447A_RS06920 (relB)	relBE/YafQ-RelB
	in_silico TA076866	-	Bifidobacterium breve strain CNCM I-4321 (chromosome)	NZ_CP021559	CNCMI4321_RS04595 (mazF)	CNCMI4321_RS04600 (mazE)	mazEF/PemK-RelB
	in_silico TA076867	-	Bifidobacterium breve strain CNCM I-4321 (chromosome)	NZ_CP021559	CNCMI4321_RS04885 (mazF)	CNCMI4321_RS04890 (mazE)	mazEF/RelB(antitoxin)
	in_silico TA080613	-	Bifidobacterium breve strain NRBB08 (chromosome)	NZ_CP023192	NRBB08_RS04805 (mazF)	NRBB08_RS04810 (mazE)	mazEF/RelB(antitoxin)
	in_silico TA080614	GI	Bifidobacterium breve strain NRBB08 (chromosome)	NZ_CP023192	NRBB08_RS05660 (relE)	NRBB08_RS05655 (relB)	relBE/YafQ-RelB
	in_silico TA080615	-	Bifidobacterium breve strain NRBB18 (chromosome)	NZ_CP023193	NRBB18_RS04805 (mazF)	NRBB18_RS04810 (mazE)	mazEF/RelB(antitoxin)
	in_silico TA080616	GI	Bifidobacterium breve strain NRBB18 (chromosome)	NZ_CP023193	NRBB18_RS05660 (relE)	NRBB18_RS05655 (relB)	relBE/YafQ-RelB
	in_silico TA080617	-	Bifidobacterium breve strain NRBB19 (chromosome)	NZ_CP023194	NRBB19_RS04800 (mazF)	NRBB19_RS04805 (mazE)	mazEF/RelB(antitoxin)
	in_silico TA080618	GI	Bifidobacterium breve strain NRBB19 (chromosome)	NZ_CP023194	NRBB19_RS05655 (relE)	NRBB19_RS05650 (relB)	relBE/YafQ-RelB
	in_silico TA080619	-	Bifidobacterium breve strain NRBB20 (chromosome)	NZ_CP023195	NRBB20_RS04810 (mazF)	NRBB20_RS04815 (mazE)	mazEF/RelB(antitoxin)
	in_silico TA080620	GI	Bifidobacterium breve strain NRBB20 (chromosome)	NZ_CP023195	NRBB20_RS05665 (relE)	NRBB20_RS05660 (relB)	relBE/YafQ-RelB
	in_silico TA080621	-	Bifidobacterium breve strain NRBB27 (chromosome)	NZ_CP023196	NRBB27_RS04805 (mazF)	NRBB27_RS04810 (mazE)	mazEF/RelB(antitoxin)
	in_silico TA080622	GI	Bifidobacterium breve strain NRBB27 (chromosome)	NZ_CP023196	NRBB27_RS05660 (relE)	NRBB27_RS05655 (relB)	relBE/YafQ-RelB
	in_silico TA080623	-	Bifidobacterium breve strain NRBB49 (chromosome)	NZ_CP023197	NRBB49_RS04805 (mazF)	NRBB49_RS04810 (mazE)	mazEF/RelB(antitoxin)
	in_silico TA080624	GI	Bifidobacterium breve strain NRBB49 (chromosome)	NZ_CP023197	NRBB49_RS05660 (relE)	NRBB49_RS05655 (relB)	relBE/YafQ-RelB
	in_silico TA080625	GI	Bifidobacterium breve strain DRBB29 (chromosome)	NZ_CP023198	DRBB29_RS05210 (mazF)	DRBB29_RS05215 (mazE)	mazEF/RelB(antitoxin)
	in_silico TA080626	GI	Bifidobacterium breve strain DRBB29 (chromosome)	NZ_CP023198	DRBB29_RS06550 (relE)	DRBB29_RS06545 (relB)	relBE/YafQ-RelB
	in_silico TA080627	-	Bifidobacterium breve strain DRBB30 (chromosome)	NZ_CP023199	DRBB30_RS04600 (mazF)	DRBB30_RS04605 (mazE)	mazEF/PemK-RelB
	in_silico TA080628	-	Bifidobacterium breve strain DRBB30 (chromosome)	NZ_CP023199	DRBB30_RS04890 (mazF)	DRBB30_RS04895 (mazE)	mazEF/RelB(antitoxin)

## Sheet: Bifidobacterium adolescentis
	TA ID	Related MGEs	Organism (replicon)	Genome accession	Toxin	Antitoxin	Family/Domain
	in_silico TA101005	-	Bifidobacterium adolescentis strain 1-11 (chromosome)	NZ_CP028341	C8077_RS04955 (yoeB)	C8077_RS04950 (Axe)	yoeB-Axe/YoeB-RelB
	in_silico TA101006	-	Bifidobacterium adolescentis strain 1-11 (chromosome)	NZ_CP028341	C8077_RS05175 (relE)	C8077_RS05180 (relB)	relBE/YafQ-DinJ
	in_silico TA101007	GI	Bifidobacterium adolescentis strain 1-11 (chromosome)	NZ_CP028341	C8077_RS06050 (mazF)	C8077_RS06055 (mazE)	mazEF/PemK-DinJ
	in_silico TA145470	-	Bifidobacterium adolescentis strain ZJ2 (chromosome)	NZ_CP047129	F3K97_RS01135 (relE)	F3K97_RS01140 (relB)	relBE/YafQ-RelB
	in_silico TA155912	-	Bifidobacterium adolescentis strain PRL2019 (chromosome)	NZ_CP053072	HJ592_RS01165 (relE)	HJ592_RS01170 (relB)	relBE/YafQ-RelB
	in_silico TA272475	-	Bifidobacterium adolescentis strain LMG 10502 (chromosome)	NZ_CP117956	PT259_RS05295 (yafQ)	PT259_RS05290 (relB)	yafQ-relB/YafQ-DinJ
	in_silico TA272476	-	Bifidobacterium adolescentis strain LMG 10502 (chromosome)	NZ_CP117956	PT259_RS05325 (mazF)	PT259_RS05330 (mazE)	mazEF/PemK-DinJ
	in_silico TA278598	-	Bifidobacterium adolescentis strain iVS-1 (chromosome)	NZ_CP123050	QEP23_RS01540 (relE)	QEP23_RS01545 (relB)	relBE/YafQ-RelB
	in_silico TA288718	-	Bifidobacterium adolescentis isolate MGYG-HGUT-02395 (chromosome)	NZ_LR698990	FX023_RS01180 (relE)	FX023_RS01185 (relB)	relBE/YafQ-RelB
	in_silico TA021799	-	Bifidobacterium adolescentis ATCC 15703 (chromosome)	NC_008618	BAD_RS05205 (yafQ)	BAD_RS05200 (relB)	yafQ-relB/YafQ-DinJ
	in_silico TA021800	-	Bifidobacterium adolescentis ATCC 15703 (chromosome)	NC_008618	BAD_RS05235 (mazF)	BAD_RS05240 (mazE)	mazEF/PemK-DinJ
	in_silico TA052412	-	Bifidobacterium adolescentis strain BB23 (chromosome)	NZ_CP010437	BBMN23_RS01155 (relE)	BBMN23_RS01160 (relB)	relBE/YafQ-RelB
	in_silico TA080325	-	Bifidobacterium adolescentis strain 6 (chromosome)	NZ_CP023005	CKK50_RS01070 (relE)	CKK50_RS01075 (relB)	relBE/YafQ-RelB
	in_silico TA080326	-	Bifidobacterium adolescentis strain 6 (chromosome)	NZ_CP023005	CKK50_RS05325 (yafQ)	CKK50_RS05320 (relB)	yafQ-relB/YafQ-DinJ
	in_silico TA089353	-	Bifidobacterium adolescentis strain P2P3 (chromosome)	NZ_CP024959	CV760_RS01190 (relE)	CV760_RS01195 (relB)	relBE/YafQ-RelB
	in_silico TA089354	-	Bifidobacterium adolescentis strain P2P3 (chromosome)	NZ_CP024959	CV760_RS05730 (yafQ)	CV760_RS05725 (relB)	yafQ-relB/YafQ-DinJ

## Sheet: others
	TA ID	Related MGEs	Organism (replicon)	Genome accession	Toxin	Antitoxin	Family/Domain
	Bifidobacterium catenulatum
	in_silico TA095603	GI	Bifidobacterium catenulatum subsp. kashiwanohense strain APCKJ1 (chromosome)	NZ_CP026729	BKKJ1_RS03460 (mazF)	BKKJ1_RS03465 (mazE)	mazEF/PemK-RelB
	in_silico TA095604	-	Bifidobacterium catenulatum subsp. kashiwanohense strain APCKJ1 (chromosome)	NZ_CP026729	BKKJ1_RS04540 (relE)	BKKJ1_RS04545 (relB)	relBE/YafQ-RelB
	in_silico TA095605	-	Bifidobacterium catenulatum subsp. kashiwanohense strain APCKJ1 (chromosome)	NZ_CP026729	BKKJ1_RS06355 (yoeB)	BKKJ1_RS06360 (yefM)	yefM-yoeB (relBE)/YoeB-RelB
	in_silico TA095606	GI	Bifidobacterium catenulatum subsp. kashiwanohense strain APCKJ1 (chromosome)	NZ_CP026729	BKKJ1_RS09745 (panT)	BKKJ1_RS09740 (panA)	PanAT/DUF4065(antitoxin)
	in_silico TA095607	-	Bifidobacterium catenulatum subsp. kashiwanohense strain APCKJ1 (chromosome)	NZ_CP026729	BKKJ1_RS10520 (PumA)	BKKJ1_RS10525 (relB)	PumA-relB/upstrm_HI1419-dnstrm_HI1420
	in_silico TA046483	GI	Bifidobacterium kashiwanohense PV20-2 (chromosome)	NZ_CP007456	AH68_RS07820 (yoeB)	AH68_RS07825 (Axe)	yoeB-Axe/YoeB-RelB
	in_silico TA046484	-	Bifidobacterium kashiwanohense PV20-2 (chromosome)	NZ_CP007456	AH68_RS09890 (PumA)	AH68_RS09895 (relB)	PumA-relB/upstrm_HI1419-dnstrm_HI1420
	Bifidobacterium pseudolongum
	in_silico TA196967	GI	Bifidobacterium pseudolongum strain NjM1 (chromosome)	NZ_CP071805	J3497_RS07785 (PumA)	J3497_RS07780 (relB)	PumA-relB/upstrm_HI1419-dnstrm_HI1420
	in_silico TA218423	-	Bifidobacterium pseudolongum strain 46-D-2 (chromosome)	NZ_CP084312	LDH93_RS04925 (PumA)	LDH93_RS04930 (relB)	PumA-relB/upstrm_HI1419-dnstrm_HI1420
	in_silico TA218424	-	Bifidobacterium pseudolongum strain 46-E-1 (chromosome)	NZ_CP084313	LDX61_RS04920 (PumA)	LDX61_RS04925 (relB)	PumA-relB/upstrm_HI1419-dnstrm_HI1420
	in_silico TA218425	-	Bifidobacterium pseudolongum strain 49-D-6 (chromosome)	NZ_CP084314	LDX67_RS04920 (PumA)	LDX67_RS04925 (relB)	PumA-relB/upstrm_HI1419-dnstrm_HI1420
	in_silico TA220719	-	Bifidobacterium pseudolongum strain 46-D-6 (chromosome)	NZ_CP085326	LJD78_RS04925 (PumA)	LJD78_RS04930 (relB)	PumA-relB/upstrm_HI1419-dnstrm_HI1420
	in_silico TA068064	-	Bifidobacterium pseudolongum subsp. globosum DSM 20092 (chromosome)	NZ_CP017695	BP20092_RS04870 (PumA)	BP20092_RS04875 (relB)	PumA-relB/upstrm_HI1419-dnstrm_HI1420
	in_silico TA079204	GI	Bifidobacterium pseudolongum strain UMB-MBP-01 (chromosome)	NZ_CP022544	BPSOL_RS02775 (yoeB)	BPSOL_RS02780 (yefM)	yefM-yoeB (relBE)/YoeB-RelB
	Bifidobacterium sp. FKU
	in_silico TA237322	-	Bifidobacterium sp. FKU (chromosome)	NZ_CP092888	MMB48_RS00055 (relE)	MMB48_RS00060 (relB)	relBE/YafQ-DinJ
	in_silico TA237323	IS/Tn	Bifidobacterium sp. FKU (chromosome)	NZ_CP092888	MMB48_RS04615 (PumA)	MMB48_RS04610 (relB)	PumA-relB/upstrm_HI1419-dnstrm_HI1420
	in_silico TA237324	-	Bifidobacterium sp. FKU (chromosome)	NZ_CP092888	MMB48_RS04970 (relE)	MMB48_RS04965 (relB)	relBE/PIN-RelB
	in_silico TA237325	-	Bifidobacterium sp. FKU (chromosome)	NZ_CP092888	MMB48_RS07010 (mazF)	MMB48_RS07005 (mazE)	mazEF/RelB(antitoxin)
	in_silico TA237326	-	Bifidobacterium sp. FKU (chromosome)	NZ_CP092888	MMB48_RS07300 (mazF)	MMB48_RS07295 (mazE)	mazEF/PemK-RelB
	in_silico TA237327	GI	Bifidobacterium sp. FKU (chromosome)	NZ_CP092888	MMB48_RS08995 (relE)	MMB48_RS09000 (pasA)	relE-pasA/RelE-HTH
	Bifidobacterium pseudocatenulatum
	in_silico TA197939	ICE	Bifidobacterium pseudocatenulatum strain N2 (chromosome)	NZ_CP072504	J7M37_RS05540 (yoeB)	J7M37_RS05545 (yefM)	yefM-yoeB (relBE)/YoeB-RelB
	in_silico TA209470	-	Bifidobacterium pseudocatenulatum strain YIT11952 (chromosome)	NZ_CP079235	KYE73_RS05440 (yoeB)	KYE73_RS05445 (yefM)	yefM-yoeB (relBE)/YoeB-RelB
	in_silico TA209471	ICE	Bifidobacterium pseudocatenulatum strain YIT11027 (chromosome)	NZ_CP079236	KYE75_RS05570 (yoeB)	KYE75_RS05565 (yefM)	yefM-yoeB (relBE)/YoeB-RelB
	in_silico TA231398	-	Bifidobacterium pseudocatenulatum strain JCLA3 (chromosome)	NZ_CP090598	L0J99_RS07790 (yoeB)	L0J99_RS07795 (yefM)	yefM-yoeB (relBE)/YoeB-RelB
	in_silico TA236238	-	Bifidobacterium pseudocatenulatum strain Bi-OTA128 (chromosome)	NZ_CP092470	MJ646_RS05400 (yoeB)	MJ646_RS05405 (yefM)	yefM-yoeB (relBE)/YoeB-RelB
	Bifidobacterium thermophilum
	in_silico TA288698	-	Bifidobacterium thermophilum isolate MGYG-HGUT-02334 (chromosome)	NZ_LR698979	FXZ37_RS00390 (yoeB)	FXZ37_RS00395 (Axe)	yoeB-Axe/YoeB-RelB
	in_silico TA288699	GI	Bifidobacterium thermophilum isolate MGYG-HGUT-02334 (chromosome)	NZ_LR698979	FXZ37_RS02055 (pasB)	FXZ37_RS02050 (pasA)	pasABC/RelE-HTH
	in_silico TA029125	-	Bifidobacterium thermophilum RBL67 (chromosome)	NC_020546	D805_RS00390 (yoeB)	D805_RS00395 (Axe)	yoeB-Axe/YoeB-RelB
	in_silico TA029126	GI	Bifidobacterium thermophilum RBL67 (chromosome)	NC_020546	D805_RS02025 (pasB)	D805_RS02020 (pasA)	pasABC/RelE-HTH
	Bifidobacterium sp. ESL0775
	in_silico TA266158	-	Bifidobacterium sp. ESL0775 (chromosome)	NZ_CP113917	OZX73_RS00750 (yoeB)	OZX73_RS00755 (Axe)	yoeB-Axe/YoeB-RelB
	in_silico TA266159	-	Bifidobacterium sp. ESL0775 (chromosome)	NZ_CP113917	OZX73_RS01095 (relE)	OZX73_RS01100 (dinJ)	relE-dinJ/YafQ-DinJ
	in_silico TA266160	-	Bifidobacterium sp. ESL0775 (chromosome)	NZ_CP113917	OZX73_RS06095 (relE)	OZX73_RS06100 (relB)	relBE/PIN(toxin)
	Bifidobacterium sp. ESL0769
	in_silico TA266161	-	Bifidobacterium sp. ESL0769 (chromosome)	NZ_CP113918	OZX72_RS00595 (yoeB)	OZX72_RS00590 (yefM)	yefM-yoeB (relBE)/Txe-RelB
	in_silico TA266162	-	Bifidobacterium sp. ESL0769 (chromosome)	NZ_CP113918	OZX72_RS03295 (relE)	OZX72_RS03290 (relB)	relBE/-
	in_silico TA266163	-	Bifidobacterium sp. ESL0769 (chromosome)	NZ_CP113918	OZX72_RS04370 (yafQ)	OZX72_RS04365 (dinJ)	DinJ-YafQ (relBE)/YafQ-DinJ
	Bifidobacterium sp. ESL0690
	in_silico TA266174	-	Bifidobacterium sp. ESL0690 (chromosome)	NZ_CP113939	OZX62_RS00615 (yoeB)	OZX62_RS00610 (yefM)	yefM-yoeB (relBE)/Txe-RelB
	in_silico TA266175	-	Bifidobacterium sp. ESL0690 (chromosome)	NZ_CP113939	OZX62_RS03430 (relE)	OZX62_RS03425 (relB)	relBE/PIN-DinJ
	in_silico TA266176	-	Bifidobacterium sp. ESL0690 (chromosome)	NZ_CP113939	OZX62_RS04510 (yafQ)	OZX62_RS04505 (dinJ)	DinJ-YafQ (relBE)/YafQ-DinJ
	Bifidobacterium pullorum
	in_silico TA117814	-	Bifidobacterium pullorum subsp. gallinarum strain CACC 514 (chromosome)	NZ_CP035464	ESN35_RS03500 (yoeB)	ESN35_RS03505 (yefM)	yefM-yoeB (relBE)/YoeB-RelB
	in_silico TA117815	ICE	Bifidobacterium pullorum subsp. gallinarum strain CACC 514 (chromosome)	NZ_CP035464	ESN35_RS06185 (mazF)	ESN35_RS06190 (mazE)	mazEF/PemK-RelB
	in_silico TA117816	IS/Tn	Bifidobacterium pullorum subsp. gallinarum strain CACC 514 (chromosome)	NZ_CP035464	ESN35_RS06330 (PumA)	ESN35_RS06335 (relB)	PumA-relB/upstrm_HI1419-dnstrm_HI1420
	Bifidobacterium angulatum
	in_silico TA060446	-	Bifidobacterium angulatum strain GT102 (chromosome)	NZ_CP014241	Bang102_RS01820 (PumA)	Bang102_RS01825 (relB)	PumA-relB/upstrm_HI1419-dnstrm_HI1420
	in_silico TA060447	-	Bifidobacterium angulatum strain GT102 (chromosome)	NZ_CP014241	Bang102_RS05610 (yoeB)	Bang102_RS08550 (yefM)	yefM-yoeB (relBE)/YoeB-RelB
	Bifidobacterium sp. ESL0728
	in_silico TA266167	-	Bifidobacterium sp. ESL0728 (chromosome)	NZ_CP113925	OZX67_RS00635 (yoeB)	OZX67_RS00630 (yefM)	yefM-yoeB (relBE)/Txe-RelB
	in_silico TA266168	-	Bifidobacterium sp. ESL0728 (chromosome)	NZ_CP113925	OZX67_RS08940 (yafQ)	OZX67_RS08935 (relB)	yafQ-relB/YafQ-DinJ
	in_silico TA266169	-	Bifidobacterium sp. ESL0728 (chromosome)	NZ_CP113925	OZX67_RS09155 (yafQ)	OZX67_RS09150 (relB)	yafQ-relB/YafQ-DinJ
	Bifidobacterium eulemuris
	in_silico TA177327	GI	Bifidobacterium eulemuris strain DSM 100216 (chromosome)	NZ_CP062938	BE0216_RS00580 (mazF)	BE0216_RS00585 (mazE)	mazEF/DinJ(antitoxin)
	in_silico TA177328	GI	Bifidobacterium eulemuris strain DSM 100216 (chromosome)	NZ_CP062938	BE0216_RS00605 (panT)	BE0216_RS00600 (panA)	PanAT/DUF4065(antitoxin)
	in_silico TA177329	GI	Bifidobacterium eulemuris strain DSM 100216 (chromosome)	NZ_CP062938	BE0216_RS06070 (HigB2)	BE0216_RS06075 (HigA2)	higBA (relBE)/COG4683-HTH_37
	Bifidobacterium subtile
	in_silico TA177330	-	Bifidobacterium subtile strain KCTC 3272 (chromosome)	NZ_CP062939	BS3272_RS07085 (Txe)	BS3272_RS07090 (yefM)	Txe-yefM/YoeB-RelB
	in_silico TA177331	-	Bifidobacterium subtile strain KCTC 3272 (chromosome)	NZ_CP062939	BS3272_RS07100 (yoeB)	BS3272_RS07105 (Axe)	yoeB-Axe/YoeB-RelB
	in_silico TA177332	-	Bifidobacterium subtile strain KCTC 3272 (chromosome)	NZ_CP062939	BS3272_RS10450 (relE)	BS3272_RS10455 (relB)	relBE/YafQ-RelB
	Bifidobacterium lemurum
	in_silico TA177351	-	Bifidobacterium lemurum strain DSM 28807 (chromosome)	NZ_CP062948	BL8807_RS02080 (higB)	BL8807_RS02085 (higA)	higBA (relBE)/HigB-HigA
	in_silico TA177352	-	Bifidobacterium lemurum strain DSM 28807 (chromosome)	NZ_CP062948	BL8807_RS05630 (HigB2)	BL8807_RS05625 (HigA2)	higBA (relBE)/COG4683-HTH_37
	Bifidobacterium sp. ESL0800
	in_silico TA266152	-	Bifidobacterium sp. ESL0800 (chromosome)	NZ_CP113913	OZX75_RS01525 (relE)	OZX75_RS01520 (relB)	relBE/DinJ(antitoxin)
	in_silico TA266153	-	Bifidobacterium sp. ESL0800 (chromosome)	NZ_CP113913	OZX75_RS02470 (yafQ)	OZX75_RS02465 (dinJ)	DinJ-YafQ (relBE)/YafQ-DinJ
	Bifidobacterium sp. ESL0790
	in_silico TA266155	GI	Bifidobacterium sp. ESL0790 (chromosome)	NZ_CP113915	OZY47_RS00430 (relE)	OZY47_RS00425 (relB)	relBE/YafQ-RelB
	in_silico TA266156	GI	Bifidobacterium sp. ESL0790 (chromosome)	NZ_CP113915	OZY47_RS00525 (yafQ)	OZY47_RS00530 (dinJ)	DinJ-YafQ (relBE)/YafQ-DinJ
	Bifidobacterium sp. ESL0682
	in_silico TA266179	GI	Bifidobacterium sp. ESL0682 (chromosome)	NZ_CP113942	OZX57_RS00545 (yoeB)	OZX57_RS00540 (yefM)	yefM-yoeB (relBE)/Txe-RelB
	in_silico TA266180	-	Bifidobacterium sp. ESL0682 (chromosome)	NZ_CP113942	OZX57_RS03180 (relE)	OZX57_RS03175 (relB)	relBE/-
	Bifidobacterium asteroides
	in_silico TA028410	-	Bifidobacterium asteroides PRL2011 (chromosome)	NC_018720	BAST_RS02835 (yafQ)	BAST_RS02840 (relB)	yafQ-relB/YafQ-DinJ
	in_silico TA068065	-	Bifidobacterium asteroides DSM 20089 (chromosome)	NZ_CP017696	BA20089_RS01990 (yafQ)	BA20089_RS01995 (relB)	yafQ-relB/YafQ-DinJ
	Bifidobacterium ruminantium
	experimental TA010011	GI	Bifidobacterium ruminantium strain An807 An807_NODE_4_length_147701_cov_109.271 (chromosome)	NZ_JACJUA010000004	H6G88_RS06330 (panT)	H6G88_RS06325 (panA)	PanAT/-
	Bifidobacterium sp. ESL0764
	in_silico TA266164	-	Bifidobacterium sp. ESL0764 (chromosome)	NZ_CP113919	OZX71_RS00480 (relE)	OZX71_RS00475 (relB)	relBE/YafQ-RelB
	Bifidobacterium sp. ESL0732
	in_silico TA266165	-	Bifidobacterium sp. ESL0732 (chromosome)	NZ_CP113920	OZX70_RS02215 (mazF)	OZX70_RS02210 (mazE)	mazEF/PemK-DinJ
	Bifidobacterium sp. ESL0704
	in_silico TA266170	GI	Bifidobacterium sp. ESL0704 (chromosome)	NZ_CP113929	OZX64_RS00530 (yoeB)	OZX64_RS00525 (yefM)	yefM-yoeB (relBE)/Txe-RelB
	Bifidobacterium sp. ESL0798
	in_silico TA266154	GI	Bifidobacterium sp. ESL0798 (chromosome)	NZ_CP113914	OZX74_RS00545 (yoeB)	OZX74_RS00540 (yefM)	yefM-yoeB (relBE)/Txe-RelB
	Bifidobacterium actinocoloniiforme
	in_silico TA055032	-	Bifidobacterium actinocoloniiforme DSM 22766 (chromosome)	NZ_CP011786	AB656_RS05435 (yoeB)	AB656_RS05430 (Axe)	yoeB-Axe/YoeB-RelB
